# Supplementary material for: Synthesis and crystal structure of (±)-Goniotamirenone C
Source: Acta Crystallogr E Crystallogr Commun. 2020 Oct 9;76(Pt 11):1728–31. doi: 10.1107/S2056989020013298 (PMC7643229; doi:10.1107/S2056989020013298)
Supplement: Supplementary file 1 [file e-76-01728-sup1.cif]

##############################################################################
#                                                                            #
# This CIF contains the data in a paper accepted for publication in          #
# Acta Crystallographica Section E. It conforms to the requirements of       #
# Notes for Authors for Acta Crystallographica Section E, and has been       #
# peer reviewed under the auspices of the IUCr Commission on Journals.       #
#                                                                            #
# Full details of the Crystallographic Information File format               #
# are given in the paper "The Crystallographic Information File (CIF):       #
# a New Standard Archive File for Crystallography" by S. R. Hall, F. H.      #
# Allen and I. D. Brown [Acta Cryst. (1991), A47, 655-685].                  #
#                                                                            #
# The current version of the core CIF dictionary is obtainable from          #
# ftp://ftp.iucr.org/pub/cif_core.dic.                                       #
#                                                                            #
# Software is freely available for graphical display of the structure(s)     #
# in this CIF. For information consult the CIF software page                 #
# http://www.iucr.org/resources/cif/software.                                #
#                                                                            #
# This file may be used for bona fide research purposes within the           #
# scientific community so long as proper attribution is given to the journal # 
# article from which it was obtained.                                        #
#                                                                            #
##############################################################################
data_I
_audit_creation_method
;
Olex2 1.2
(compiled 2018.05.29 svn.r3508 for OlexSys, GUI svn.r5506)
;
_journal_date_recd_electronic     2020-09-22
_journal_date_accepted     2020-10-04
_journal_name_full     'Acta Crystallographica, Section E'
_journal_year     2020
_journal_volume     76
_journal_issue     11
_journal_page_first     1728
_journal_page_last     1731
_journal_paper_category     GO
_journal_paper_doi     10.1107/S2056989020013298
_journal_coeditor_code     VM2241
_publ_contact_author_name     'Stephen G. Pyne'
_publ_contact_author_address
;
School of Chemistry and Molecular Bioscience, University of Wollongong,
 Wollongong, New South Wales 2522, Australia
;
_publ_contact_author_email     'spyne@uow.edu.au'
_publ_contact_author_fax     ?
_publ_contact_author_phone     ?
_publ_section_title
;
Synthesis and crystal structure of (+-)-Goniotamirenone C
;
_publ_section_title_footnote     .
loop_
    _publ_author_name
    _publ_author_footnote
    _publ_author_address
    'Meesakul, Pornphimol' .
;
Center of Chemical Innovation for Sustainability (CIS) and School of Science,
Mae Fah Luang University, Chiang Rai 57100, Thailand
School of Chemistry and Molecular Bioscience, University of Wollongong,
Wollongong, New South Wales 2522, Australia
;
    'Richardson, Christopher' .
;
School of Chemistry and Molecular Bioscience, University of Wollongong,
Wollongong, New South Wales 2522, Australia
;
    'Laphookhieo, Surat' .
;
Center of Chemical Innovation for Sustainability (CIS) and School of Science,
Mae Fah Luang University, Chiang Rai 57100, Thailand
;
    'Pyne, Stephen G.' .
;
School of Chemistry and Molecular Bioscience, University of Wollongong,
Wollongong, New South Wales 2522, Australia
;
_publ_section_synopsis
;
Earlier we reported the isolation of Goniotamirenone C
[6-(2-chloro-1-hydroxy-2-phenylethyl)-2<i>H</i>-pyran-2-one] from the leaf
extracts of <i>Goniothalamus tamirensis</i>. Its gross structure was
elucidated using NMR spectroscopic techniques and, on the basis of ECD
calculations, the absolute configuration of this natural product was assigned
as the <i>syn</i> isomer, (7<i>S</i>,8S)-Goniotamirenone C. In this paper we
correct the structure of the natural product to the <i>anti</i> isomer from
the semi-synthesis and single-crystal X-ray structure determination of
<b>(</b>+-<b>)</b>-Goniotamirenone C, which displays identical NMR
spectroscopic data to the natural product.
;
_chemical_name_systematic
;
6-(2-Chloro-1-hydroxy-2-phenylethyl)-2<i>H</i>-pyran-2-one
;
_chemical_name_common     'Goniotamirenone C'
_chemical_formula_moiety     'C13 H11 Cl O3'
_chemical_formula_sum     'C13 H11 Cl O3'
_chemical_formula_iupac     'C13 H11 Cl O3'
_chemical_formula_weight     250.67
_chemical_melting_point     ?
_chemical_melting_point_gt     394
_chemical_melting_point_lt     396
_space_group_crystal_system     monoclinic
_space_group_name_H-M_alt     'P 1 21/n 1'
_space_group_name_Hall     '-P 2yn'
loop_
    _space_group_symop_operation_xyz
    'x, y, z'
    '-x+1/2, y+1/2, -z+1/2'
    '-x, -y, -z'
    'x-1/2, -y-1/2, z-1/2'
_cell_length_a     8.79348(19)
_cell_length_b     27.8665(5)
_cell_length_c     10.2288(3)
_cell_angle_alpha     90
_cell_angle_beta     112.393(3)
_cell_angle_gamma     90
_cell_volume     2317.49(10)
_cell_formula_units_Z     8
_cell_measurement_reflns_used     21920
_cell_measurement_theta_min     2.2690
_cell_measurement_theta_max     30.3730
_cell_measurement_temperature     149.99(10)
_exptl_crystal_description     block
_exptl_crystal_colour     colourless
_exptl_crystal_size_max     0.44
_exptl_crystal_size_mid     0.26
_exptl_crystal_size_min     0.14
_exptl_crystal_density_diffrn     1.437
_exptl_crystal_density_meas     ?
_exptl_crystal_density_method     ?
_exptl_crystal_F_000     1040
_exptl_absorpt_coefficient_mu     0.322
_exptl_absorpt_correction_type     multi-scan
_exptl_absorpt_process_details
;
(CrysAlisPro; Rigaku OD, 2018)
;
_exptl_absorpt_correction_T_min     0.79277
_exptl_absorpt_correction_T_max     1.00000
_diffrn_ambient_temperature     149.99(10)
_diffrn_source     'fine-focus sealed X-ray tube'
_diffrn_radiation_type     MoK\a
_diffrn_radiation_wavelength     0.71073
_diffrn_radiation_monochromator     graphite
_diffrn_measurement_device_type     'Rigaku XtaLAB Mini II'
_diffrn_measurement_device     'two-circle diffractometer'
_diffrn_measurement_method     '\w scans'
_diffrn_detector     'HyPix Bantam HPC 3000'
_diffrn_detector_area_resol_mean     ?
_diffrn_reflns_number     53946
_diffrn_reflns_av_R_equivalents     0.0338
_diffrn_reflns_av_unetI/netI     0.0191
_diffrn_reflns_theta_min     2.274
_diffrn_reflns_theta_max     28.281
_diffrn_reflns_theta_full     28.000
_diffrn_measured_fraction_theta_max     0.992
_diffrn_measured_fraction_theta_full     0.992
_diffrn_reflns_limit_h_min     -11
_diffrn_reflns_limit_h_max     11
_diffrn_reflns_limit_k_min     -37
_diffrn_reflns_limit_k_max     37
_diffrn_reflns_limit_l_min     -13
_diffrn_reflns_limit_l_max     13
_diffrn_standards_number     0
_diffrn_standards_interval_count     0
_diffrn_standards_interval_time     0
_diffrn_standards_decay_%     ?
_diffrn_radiation_probe     x-ray
_refine_special_details
;Approximately 15% of the opposite enantiomer crystallises about the same
position as one of the two independent molecules in the asymmetric unit.
This was modelled using PART instructions and by using the SAME command
for the minor component to the appropriate ordered molecule and the RIGU
 restraint. The refinement settled well.
;
_reflns_number_total     5716
_reflns_number_gt     4902
_reflns_threshold_expression     'I > 2\s(I)'
_refine_ls_structure_factor_coef     Fsqd
_refine_ls_matrix_type     full
_refine_ls_R_factor_all     0.0480
_refine_ls_R_factor_gt     0.0395
_refine_ls_wR_factor_gt     0.0985
_refine_ls_wR_factor_ref     0.1025
_refine_ls_goodness_of_fit_ref     1.084
_refine_ls_restrained_S_all     1.084
_refine_ls_number_reflns     5716
_refine_ls_number_parameters     443
_refine_ls_number_restraints     64
_refine_ls_hydrogen_treatment     constr
_refine_ls_weighting_scheme     calc
_refine_ls_weighting_details
              'w=1/[\s^2^(Fo^2^)+(0.0419P)^2^+1.0958P] where P=(Fo^2^+2Fc^2^)/3'
_atom_sites_solution_hydrogens     mixed
_atom_sites_solution_primary     dual
_atom_sites_solution_secondary     ?
_refine_ls_shift/su_max     0.000
_refine_ls_shift/su_mean     0.000
_refine_diff_density_max     0.807
_refine_diff_density_min     -0.307
_refine_ls_extinction_method     none
_refine_ls_extinction_coef     .
loop_
    _atom_type_symbol
    _atom_type_description
    _atom_type_scat_dispersion_real
    _atom_type_scat_dispersion_imag
    _atom_type_scat_source
    'C' 'C' 0.0033 0.0016
                         'International Tables Vol C Tables 4.2.6.8 and 6.1.1.4'
    'H' 'H' 0.0000 0.0000
                         'International Tables Vol C Tables 4.2.6.8 and 6.1.1.4'
    'Cl' 'Cl' 0.1484 0.1585
                         'International Tables Vol C Tables 4.2.6.8 and 6.1.1.4'
    'O' 'O' 0.0106 0.0060
                         'International Tables Vol C Tables 4.2.6.8 and 6.1.1.4'
_computing_data_collection
;
CrysAlisPro (Rigaku OD, 2018)
;
_computing_cell_refinement
;
CrysAlisPro (Rigaku OD, 2018)
;
_computing_data_reduction
;
CrysAlisPro (Rigaku OD, 2018)
;
_computing_structure_solution
;
ShelXT (Sheldrick, 2015b)
;
_computing_structure_refinement
;
ShelXL (Sheldrick, 2015a)
;
_computing_molecular_graphics
;
<i>OLEX2</i> (Dolomanov <i>et al.</i>,  2009)
;
_computing_publication_material
;
<i>OLEX2</i> (Dolomanov <i>et al.</i>,  2009)
;
loop_
    _atom_site_type_symbol
    _atom_site_label
    _atom_site_fract_x
    _atom_site_fract_y
    _atom_site_fract_z
    _atom_site_U_iso_or_equiv
    _atom_site_adp_type
    _atom_site_calc_flag
    _atom_site_occupancy
    _atom_site_disorder_assembly
    _atom_site_disorder_group
    Cl Cl1 0.32805(5) 0.27929(2) 0.32248(5) 0.03931(12) Uani d 1 . .
    O O1 0.19539(12) 0.38851(4) 0.14334(12) 0.0280(2) Uani d 1 . .
    C C2 0.06986(19) 0.41632(6) 0.15322(16) 0.0291(3) Uani d 1 . .
    O O2 0.11024(14) 0.45514(4) 0.21042(13) 0.0358(3) Uani d 1 . .
    C C3 -0.0917(2) 0.39555(6) 0.09867(19) 0.0371(4) Uani d 1 . .
    H H3 -0.180630 0.412327 0.108707 0.045 Uiso calc 1 . .
    C C4 -0.1185(2) 0.35297(7) 0.0340(2) 0.0410(4) Uani d 1 . .
    H H4 -0.226415 0.339879 -0.002256 0.049 Uiso calc 1 . .
    C C5 0.0135(2) 0.32706(6) 0.01912(19) 0.0375(4) Uani d 1 . .
    H H5 -0.006149 0.297389 -0.030281 0.045 Uiso calc 1 . .
    C C6 0.16559(19) 0.34516(5) 0.07573(16) 0.0286(3) Uani d 1 . .
    C C7 0.32159(19) 0.32161(5) 0.08075(16) 0.0285(3) Uani d 1 . .
    H H7 0.292338 0.289992 0.031228 0.034 Uiso calc 1 . .
    O O7 0.40270(15) 0.34945(4) 0.01160(12) 0.0344(3) Uani d 1 . .
    H H7A 0.450794 0.372588 0.063544 0.052 Uiso calc 1 . .
    C C8 0.43932(19) 0.31233(5) 0.23401(17) 0.0284(3) Uani d 1 . .
    H H8 0.469(2) 0.3433(7) 0.2880(19) 0.034 Uiso d 1 . .
    C C9 0.5936(2) 0.28604(6) 0.24594(17) 0.0310(3) Uani d 1 . .
    C C10 0.7444(2) 0.30839(7) 0.31029(19) 0.0377(4) Uani d 1 . .
    H H10 0.749903 0.339773 0.348115 0.045 Uiso calc 1 . .
    C C11 0.8882(2) 0.28497(8) 0.3197(2) 0.0489(5) Uani d 1 . .
    H H11 0.991429 0.300479 0.363557 0.059 Uiso calc 1 . .
    C C12 0.8810(3) 0.23955(8) 0.2659(2) 0.0541(5) Uani d 1 . .
    H H12 0.979428 0.223647 0.273004 0.065 Uiso calc 1 . .
    C C13 0.7311(3) 0.21688(8) 0.2013(2) 0.0538(5) Uani d 1 . .
    H H13 0.726550 0.185437 0.164088 0.065 Uiso calc 1 . .
    C C14 0.5870(2) 0.24015(6) 0.1907(2) 0.0423(4) Uani d 1 . .
    H H14 0.483896 0.224657 0.145734 0.051 Uiso calc 1 . .
    Cl Cl1A 0.93903(13) 0.57893(5) 0.49691(10) 0.0377(2) Uani d 0.846(4) A 1
    O O1A 0.7230(4) 0.49234(15) 0.2049(4) 0.0260(6) Uani d 0.846(4) A 1
    C C2A 0.5818(5) 0.46527(14) 0.1782(7) 0.0268(10) Uani d 0.846(4) A 1
    O O2A 0.5979(6) 0.42183(13) 0.1788(7) 0.0329(8) Uani d 0.846(4) A 1
    C C3A 0.4349(5) 0.49166(15) 0.1631(8) 0.0289(8) Uani d 0.846(4) A 1
    H H3A 0.336315 0.474783 0.150149 0.035 Uiso calc 0.846(4) A 1
    C C4A 0.4360(5) 0.53973(17) 0.1673(8) 0.0292(8) Uani d 0.846(4) A 1
    H H4A 0.338434 0.556466 0.158285 0.035 Uiso calc 0.846(4) A 1
    C C5A 0.5820(4) 0.56627(14) 0.1851(4) 0.0279(6) Uani d 0.846(4) A 1
    H H5A 0.581503 0.600358 0.184988 0.033 Uiso calc 0.846(4) A 1
    C C6A 0.7197(4) 0.54175(13) 0.2019(5) 0.0255(7) Uani d 0.846(4) A 1
    C C7A 0.8852(2) 0.56233(7) 0.2189(2) 0.0252(4) Uani d 0.846(4) A 1
    H H7AA 0.871051 0.597715 0.202525 0.030 Uiso calc 0.846(4) A 1
    O O7A 0.9428(6) 0.5433(2) 0.1172(4) 0.0296(8) Uani d 0.846(4) A 1
    H H7AB 0.980517 0.515579 0.141834 0.044 Uiso calc 0.846(4) A 1
    C C8A 1.0153(2) 0.55472(7) 0.3678(2) 0.0260(5) Uani d 0.846(4) A 1
    H H8A 1.031853 0.519406 0.384443 0.031 Uiso calc 0.846(4) A 1
    C C9A 1.1797(3) 0.57712(10) 0.3931(2) 0.0263(4) Uani d 0.846(4) A 1
    C C10A 1.1931(3) 0.62302(12) 0.3442(3) 0.0329(6) Uani d 0.846(4) A 1
    H H10A 1.096421 0.640320 0.290083 0.040 Uiso calc 0.846(4) A 1
    C C11A 1.3472(5) 0.64377(11) 0.3740(4) 0.0398(7) Uani d 0.846(4) A 1
    H H11A 1.355195 0.675081 0.340479 0.048 Uiso calc 0.846(4) A 1
    C C12A 1.4879(5) 0.61874(18) 0.4524(6) 0.0413(10) Uani d 0.846(4) A 1
    H H12A 1.592855 0.632815 0.472912 0.050 Uiso calc 0.846(4) A 1
    C C13A 1.4758(6) 0.57314(17) 0.5009(5) 0.0409(12) Uani d 0.846(4) A 1
    H H13A 1.572739 0.556021 0.555407 0.049 Uiso calc 0.846(4) A 1
    C C14A 1.3225(6) 0.55226(13) 0.4703(4) 0.0339(7) Uani d 0.846(4) A 1
    H H14A 1.315444 0.520686 0.502562 0.041 Uiso calc 0.846(4) A 1
    Cl Cl1B 0.9422(9) 0.5930(2) 0.4962(7) 0.0377(2) Uani d 0.154(4) A 2
    O O1B 0.722(3) 0.4848(8) 0.206(4) 0.050(7) Uani d 0.154(4) A 2
    C C2B 0.566(3) 0.4672(8) 0.186(4) 0.038(6) Uani d 0.154(4) A 2
    O O2B 0.561(3) 0.4241(9) 0.156(4) 0.040(6) Uani d 0.154(4) A 2
    C C3B 0.437(3) 0.5015(8) 0.151(5) 0.039(7) Uani d 0.154(4) A 2
    H H3B 0.326106 0.491106 0.113594 0.047 Uiso calc 0.154(4) A 2
    C C4B 0.471(3) 0.5473(9) 0.170(4) 0.026(4) Uani d 0.154(4) A 2
    H H4B 0.387210 0.569887 0.162666 0.031 Uiso calc 0.154(4) A 2
    C C5B 0.633(2) 0.5624(8) 0.202(3) 0.034(5) Uani d 0.154(4) A 2
    H H5B 0.654777 0.595892 0.207136 0.041 Uiso calc 0.154(4) A 2
    C C6B 0.7555(18) 0.5324(7) 0.226(3) 0.033(5) Uani d 0.154(4) A 2
    C C7B 0.9378(11) 0.5427(4) 0.2782(11) 0.025(2) Uani d 0.154(4) A 2
    H H7B 0.999780 0.516699 0.344603 0.030 Uiso calc 0.154(4) A 2
    O O7B 0.975(3) 0.5408(11) 0.1509(18) 0.023(3) Uani d 0.154(4) A 2
    H H7BA 1.035535 0.517152 0.155396 0.035 Uiso calc 0.154(4) A 2
    C C8B 0.9942(12) 0.5899(4) 0.3448(11) 0.035(3) Uani d 0.154(4) A 2
    H H8B 0.931756 0.615484 0.277003 0.042 Uiso calc 0.154(4) A 2
    C C9B 1.1750(11) 0.5987(6) 0.3843(12) 0.0263(4) Uani d 0.154(4) A 2
    C C10B 1.236(2) 0.6409(5) 0.3507(11) 0.034(3) Uani d 0.154(4) A 2
    H H10B 1.162789 0.665177 0.297904 0.041 Uiso calc 0.154(4) A 2
    C C11B 1.405(2) 0.6475(6) 0.394(2) 0.058(7) Uani d 0.154(4) A 2
    H H11B 1.446986 0.676333 0.371466 0.069 Uiso calc 0.154(4) A 2
    C C12B 1.5126(12) 0.6119(9) 0.472(3) 0.044(8) Uani d 0.154(4) A 2
    H H12B 1.628029 0.616455 0.501574 0.052 Uiso calc 0.154(4) A 2
    C C13B 1.4514(18) 0.5697(8) 0.505(3) 0.053(12) Uani d 0.154(4) A 2
    H H13B 1.524873 0.545420 0.558122 0.064 Uiso calc 0.154(4) A 2
    C C14B 1.283(2) 0.5631(5) 0.4616(19) 0.042(7) Uani d 0.154(4) A 2
    H H14B 1.240675 0.534262 0.484561 0.050 Uiso calc 0.154(4) A 2
loop_
    _atom_site_aniso_label
    _atom_site_aniso_U_11
    _atom_site_aniso_U_22
    _atom_site_aniso_U_33
    _atom_site_aniso_U_12
    _atom_site_aniso_U_13
    _atom_site_aniso_U_23
    Cl1 0.0370(2) 0.0389(2) 0.0482(3) 0.00724(16) 0.02318(19) 0.01609(18)
    O1 0.0251(5) 0.0239(5) 0.0350(6) -0.0001(4) 0.0115(4) -0.0013(4)
    C2 0.0291(7) 0.0319(8) 0.0297(8) 0.0037(6) 0.0150(6) 0.0033(6)
    O2 0.0362(6) 0.0347(6) 0.0414(7) 0.0021(5) 0.0201(5) -0.0052(5)
    C3 0.0261(8) 0.0442(9) 0.0423(9) 0.0030(7) 0.0144(7) 0.0061(7)
    C4 0.0268(8) 0.0450(10) 0.0459(10) -0.0062(7) 0.0078(7) 0.0049(8)
    C5 0.0352(9) 0.0316(8) 0.0394(9) -0.0052(7) 0.0071(7) -0.0013(7)
    C6 0.0319(8) 0.0216(7) 0.0299(8) -0.0006(6) 0.0090(6) 0.0019(6)
    C7 0.0329(8) 0.0211(6) 0.0328(8) -0.0007(6) 0.0137(6) 0.0001(6)
    O7 0.0452(7) 0.0256(5) 0.0382(6) -0.0013(5) 0.0224(5) 0.0012(4)
    C8 0.0312(7) 0.0235(7) 0.0341(8) 0.0010(6) 0.0163(6) 0.0018(6)
    C9 0.0318(8) 0.0316(8) 0.0326(8) 0.0059(6) 0.0156(6) 0.0053(6)
    C10 0.0330(8) 0.0406(9) 0.0417(9) 0.0032(7) 0.0167(7) 0.0042(7)
    C11 0.0317(9) 0.0644(13) 0.0525(12) 0.0074(8) 0.0181(8) 0.0119(10)
    C12 0.0471(11) 0.0625(13) 0.0638(13) 0.0251(10) 0.0335(10) 0.0163(11)
    C13 0.0629(13) 0.0418(11) 0.0647(14) 0.0203(9) 0.0333(11) 0.0025(9)
    C14 0.0435(10) 0.0342(9) 0.0510(11) 0.0069(7) 0.0201(8) -0.0014(8)
    Cl1A 0.0360(2) 0.0507(6) 0.0315(2) -0.0031(4) 0.01848(17) -0.0027(4)
    O1A 0.0213(10) 0.0264(14) 0.0313(12) -0.0038(8) 0.0111(8) -0.0020(9)
    C2A 0.0220(12) 0.0316(17) 0.029(2) -0.0015(11) 0.0128(12) 0.0049(15)
    O2A 0.027(2) 0.0267(11) 0.046(2) -0.0031(10) 0.0153(18) 0.0004(10)
    C3A 0.0236(13) 0.0302(15) 0.0333(14) -0.0021(11) 0.0111(12) 0.0041(15)
    C4A 0.0229(15) 0.035(2) 0.0319(14) -0.0027(13) 0.0126(16) 0.0030(16)
    C5A 0.0271(18) 0.0292(11) 0.0313(13) 0.0024(13) 0.0155(14) 0.0023(9)
    C6A 0.0261(14) 0.0237(14) 0.0276(14) -0.0026(12) 0.0112(13) -0.0005(11)
    C7A 0.0265(9) 0.0234(9) 0.0267(10) -0.0016(7) 0.0114(8) 0.0018(8)
    O7A 0.0312(17) 0.0333(12) 0.0271(16) -0.0029(12) 0.0141(15) 0.0021(14)
    C8A 0.0285(9) 0.0247(10) 0.0274(10) -0.0002(7) 0.0137(8) 0.0014(7)
    C9A 0.0272(9) 0.0280(12) 0.0249(8) -0.0004(9) 0.0113(7) -0.0016(9)
    C10A 0.0329(11) 0.0281(13) 0.0401(12) -0.0042(9) 0.0164(9) 0.0005(12)
    C11A 0.037(2) 0.0402(14) 0.0470(16) -0.0115(12) 0.0215(17) -0.0079(10)
    C12A 0.0326(16) 0.051(2) 0.045(2) -0.0102(17) 0.0201(16) -0.0168(16)
    C13A 0.0251(14) 0.061(3) 0.036(2) -0.0040(14) 0.0104(14) -0.0124(16)
    C14A 0.0290(15) 0.0414(15) 0.0301(12) 0.0039(15) 0.0100(10) -0.0018(11)
    Cl1B 0.0360(2) 0.0507(6) 0.0315(2) -0.0031(4) 0.01848(17) -0.0027(4)
    O1B 0.047(9) 0.023(7) 0.083(14) -0.004(5) 0.030(8) 0.000(6)
    C2B 0.055(11) 0.031(8) 0.031(10) -0.024(6) 0.021(9) -0.024(7)
    O2B 0.017(9) 0.047(8) 0.051(12) 0.008(5) 0.006(8) 0.005(6)
    C3B 0.035(8) 0.042(9) 0.043(16) -0.027(6) 0.018(8) -0.017(9)
    C4B 0.026(9) 0.019(7) 0.030(7) -0.004(6) 0.007(8) 0.002(5)
    C5B 0.020(9) 0.022(7) 0.063(11) -0.006(6) 0.019(8) -0.004(6)
    C6B 0.029(7) 0.035(9) 0.037(12) 0.007(6) 0.015(7) -0.008(7)
    C7B 0.014(4) 0.039(6) 0.020(5) -0.001(4) 0.003(4) 0.007(5)
    O7B 0.029(8) 0.023(5) 0.018(7) 0.000(5) 0.010(7) -0.001(6)
    C8B 0.032(5) 0.042(7) 0.035(6) 0.001(5) 0.016(4) 0.009(5)
    C9B 0.0272(9) 0.0280(12) 0.0249(8) -0.0004(9) 0.0113(7) -0.0016(9)
    C10B 0.051(11) 0.024(7) 0.027(6) -0.009(6) 0.015(7) 0.005(5)
    C11B 0.033(13) 0.101(16) 0.045(10) -0.029(11) 0.020(10) -0.019(9)
    C12B 0.021(8) 0.071(18) 0.037(11) 0.011(8) 0.010(7) -0.009(9)
    C13B 0.07(3) 0.045(13) 0.044(14) 0.029(14) 0.028(15) 0.019(10)
    C14B 0.046(15) 0.031(9) 0.065(13) 0.000(8) 0.040(13) 0.001(7)
_geom_special_details
;
 All esds (except the esd in the dihedral angle between two l.s. planes)
 are estimated using the full covariance matrix.  The cell esds are taken
 into account individually in the estimation of esds in distances, angles
 and torsion angles; correlations between esds in cell parameters are only
 used when they are defined by crystal symmetry.  An approximate (isotropic)
 treatment of cell esds is used for estimating esds involving l.s. planes.
;
loop_
    _geom_bond_atom_site_label_1
    _geom_bond_atom_site_label_2
    _geom_bond_site_symmetry_2
    _geom_bond_distance
    _geom_bond_publ_flag
    Cl1 C8 . 1.8162(15) ?
    O1 C2 . 1.3837(18) ?
    O1 C6 . 1.3668(18) ?
    C2 O2 . 1.2166(19) ?
    C2 C3 . 1.435(2) ?
    C3 H3 . 0.9500 ?
    C3 C4 . 1.335(3) ?
    C4 H4 . 0.9500 ?
    C4 C5 . 1.424(3) ?
    C5 H5 . 0.9500 ?
    C5 C6 . 1.337(2) ?
    C6 C7 . 1.504(2) ?
    C7 H7 . 1.0000 ?
    C7 O7 . 1.4125(18) ?
    C7 C8 . 1.536(2) ?
    O7 H7A . 0.8400 ?
    C8 H8 . 1.005(19) ?
    C8 C9 . 1.505(2) ?
    C9 C10 . 1.384(2) ?
    C9 C14 . 1.390(2) ?
    C10 H10 . 0.9500 ?
    C10 C11 . 1.393(2) ?
    C11 H11 . 0.9500 ?
    C11 C12 . 1.372(3) ?
    C12 H12 . 0.9500 ?
    C12 C13 . 1.382(3) ?
    C13 H13 . 0.9500 ?
    C13 C14 . 1.391(3) ?
    C14 H14 . 0.9500 ?
    Cl1A C8A . 1.823(2) ?
    O1A C2A . 1.388(4) ?
    O1A C6A . 1.377(4) ?
    C2A O2A . 1.218(4) ?
    C2A C3A . 1.443(4) ?
    C3A H3A . 0.9500 ?
    C3A C4A . 1.340(4) ?
    C4A H4A . 0.9500 ?
    C4A C5A . 1.432(4) ?
    C5A H5A . 0.9500 ?
    C5A C6A . 1.342(4) ?
    C6A C7A . 1.512(4) ?
    C7A H7AA . 1.0000 ?
    C7A O7A . 1.422(4) ?
    C7A C8A . 1.531(3) ?
    O7A H7AB . 0.8400 ?
    C8A H8A . 1.0000 ?
    C8A C9A . 1.504(3) ?
    C9A C10A . 1.395(3) ?
    C9A C14A . 1.387(4) ?
    C10A H10A . 0.9500 ?
    C10A C11A . 1.396(4) ?
    C11A H11A . 0.9500 ?
    C11A C12A . 1.380(6) ?
    C12A H12A . 0.9500 ?
    C12A C13A . 1.383(5) ?
    C13A H13A . 0.9500 ?
    C13A C14A . 1.390(5) ?
    C14A H14A . 0.9500 ?
    Cl1B C8B . 1.775(11) ?
    O1B C2B . 1.399(18) ?
    O1B C6B . 1.356(16) ?
    C2B O2B . 1.235(18) ?
    C2B C3B . 1.417(17) ?
    C3B H3B . 0.9500 ?
    C3B C4B . 1.310(17) ?
    C4B H4B . 0.9500 ?
    C4B C5B . 1.395(14) ?
    C5B H5B . 0.9500 ?
    C5B C6B . 1.314(14) ?
    C6B C7B . 1.512(15) ?
    C7B H7B . 1.0000 ?
    C7B O7B . 1.458(17) ?
    C7B C8B . 1.478(12) ?
    O7B H7BA . 0.8400 ?
    C8B H8B . 1.0000 ?
    C8B C9B . 1.504(12) ?
    C9B C10B . 1.3900 ?
    C9B C14B . 1.3900 ?
    C10B H10B . 0.9500 ?
    C10B C11B . 1.3900 ?
    C11B H11B . 0.9500 ?
    C11B C12B . 1.3900 ?
    C12B H12B . 0.9500 ?
    C12B C13B . 1.3900 ?
    C13B H13B . 0.9500 ?
    C13B C14B . 1.3900 ?
    C14B H14B . 0.9500 ?
loop_
    _geom_angle_atom_site_label_1
    _geom_angle_atom_site_label_2
    _geom_angle_atom_site_label_3
    _geom_angle_site_symmetry_1
    _geom_angle_site_symmetry_3
    _geom_angle
    _geom_angle_publ_flag
    C6 O1 C2 . . 121.84(12) ?
    O1 C2 C3 . . 116.39(14) ?
    O2 C2 O1 . . 116.01(14) ?
    O2 C2 C3 . . 127.58(15) ?
    C2 C3 H3 . . 119.6 ?
    C4 C3 C2 . . 120.89(16) ?
    C4 C3 H3 . . 119.6 ?
    C3 C4 H4 . . 119.8 ?
    C3 C4 C5 . . 120.40(16) ?
    C5 C4 H4 . . 119.8 ?
    C4 C5 H5 . . 120.5 ?
    C6 C5 C4 . . 118.97(16) ?
    C6 C5 H5 . . 120.5 ?
    O1 C6 C7 . . 111.82(13) ?
    C5 C6 O1 . . 121.31(15) ?
    C5 C6 C7 . . 126.81(14) ?
    C6 C7 H7 . . 108.2 ?
    C6 C7 C8 . . 111.08(13) ?
    O7 C7 C6 . . 111.80(12) ?
    O7 C7 H7 . . 108.2 ?
    O7 C7 C8 . . 109.33(12) ?
    C8 C7 H7 . . 108.2 ?
    C7 O7 H7A . . 109.5 ?
    Cl1 C8 H8 . . 104.0(10) ?
    C7 C8 Cl1 . . 108.20(10) ?
    C7 C8 H8 . . 110.5(10) ?
    C9 C8 Cl1 . . 110.65(10) ?
    C9 C8 C7 . . 113.63(13) ?
    C9 C8 H8 . . 109.4(10) ?
    C10 C9 C8 . . 119.35(15) ?
    C10 C9 C14 . . 119.42(16) ?
    C14 C9 C8 . . 121.21(15) ?
    C9 C10 H10 . . 119.9 ?
    C9 C10 C11 . . 120.13(18) ?
    C11 C10 H10 . . 119.9 ?
    C10 C11 H11 . . 119.9 ?
    C12 C11 C10 . . 120.19(19) ?
    C12 C11 H11 . . 119.9 ?
    C11 C12 H12 . . 119.9 ?
    C11 C12 C13 . . 120.20(18) ?
    C13 C12 H12 . . 119.9 ?
    C12 C13 H13 . . 120.0 ?
    C12 C13 C14 . . 119.93(19) ?
    C14 C13 H13 . . 120.0 ?
    C9 C14 C13 . . 120.12(19) ?
    C9 C14 H14 . . 119.9 ?
    C13 C14 H14 . . 119.9 ?
    C6A O1A C2A . . 121.9(3) ?
    O1A C2A C3A . . 116.2(3) ?
    O2A C2A O1A . . 116.4(4) ?
    O2A C2A C3A . . 127.2(4) ?
    C2A C3A H3A . . 119.6 ?
    C4A C3A C2A . . 120.7(4) ?
    C4A C3A H3A . . 119.6 ?
    C3A C4A H4A . . 119.5 ?
    C3A C4A C5A . . 121.1(4) ?
    C5A C4A H4A . . 119.5 ?
    C4A C5A H5A . . 120.8 ?
    C6A C5A C4A . . 118.3(3) ?
    C6A C5A H5A . . 120.8 ?
    O1A C6A C7A . . 111.4(3) ?
    C5A C6A O1A . . 121.5(3) ?
    C5A C6A C7A . . 127.1(3) ?
    C6A C7A H7AA . . 107.6 ?
    C6A C7A C8A . . 112.6(2) ?
    O7A C7A C6A . . 111.7(3) ?
    O7A C7A H7AA . . 107.6 ?
    O7A C7A C8A . . 109.7(2) ?
    C8A C7A H7AA . . 107.6 ?
    C7A O7A H7AB . . 109.5 ?
    Cl1A C8A H8A . . 108.1 ?
    C7A C8A Cl1A . . 109.13(12) ?
    C7A C8A H8A . . 108.1 ?
    C9A C8A Cl1A . . 108.45(14) ?
    C9A C8A C7A . . 114.75(15) ?
    C9A C8A H8A . . 108.1 ?
    C10A C9A C8A . . 121.7(2) ?
    C14A C9A C8A . . 119.6(3) ?
    C14A C9A C10A . . 118.7(2) ?
    C9A C10A H10A . . 119.7 ?
    C9A C10A C11A . . 120.6(2) ?
    C11A C10A H10A . . 119.7 ?
    C10A C11A H11A . . 120.0 ?
    C12A C11A C10A . . 119.9(3) ?
    C12A C11A H11A . . 120.0 ?
    C11A C12A H12A . . 120.0 ?
    C11A C12A C13A . . 119.9(3) ?
    C13A C12A H12A . . 120.0 ?
    C12A C13A H13A . . 119.9 ?
    C12A C13A C14A . . 120.3(3) ?
    C14A C13A H13A . . 119.9 ?
    C9A C14A C13A . . 120.6(3) ?
    C9A C14A H14A . . 119.7 ?
    C13A C14A H14A . . 119.7 ?
    C6B O1B C2B . . 120.5(18) ?
    O1B C2B C3B . . 116.5(19) ?
    O2B C2B O1B . . 108(2) ?
    O2B C2B C3B . . 130(2) ?
    C2B C3B H3B . . 119.8 ?
    C4B C3B C2B . . 120(2) ?
    C4B C3B H3B . . 119.8 ?
    C3B C4B H4B . . 120.6 ?
    C3B C4B C5B . . 119(2) ?
    C5B C4B H4B . . 120.6 ?
    C4B C5B H5B . . 118.6 ?
    C6B C5B C4B . . 122.8(17) ?
    C6B C5B H5B . . 118.6 ?
    O1B C6B C7B . . 112.2(15) ?
    C5B C6B O1B . . 118.7(16) ?
    C5B C6B C7B . . 129.1(16) ?
    C6B C7B H7B . . 109.4 ?
    O7B C7B C6B . . 104.2(15) ?
    O7B C7B H7B . . 109.4 ?
    O7B C7B C8B . . 107.1(14) ?
    C8B C7B C6B . . 117.1(12) ?
    C8B C7B H7B . . 109.4 ?
    C7B O7B H7BA . . 109.5 ?
    Cl1B C8B H8B . . 108.4 ?
    C7B C8B Cl1B . . 107.0(7) ?
    C7B C8B H8B . . 108.4 ?
    C7B C8B C9B . . 113.7(9) ?
    C9B C8B Cl1B . . 110.8(8) ?
    C9B C8B H8B . . 108.4 ?
    C10B C9B C8B . . 122.7(13) ?
    C10B C9B C14B . . 120.0 ?
    C14B C9B C8B . . 117.2(13) ?
    C9B C10B H10B . . 120.0 ?
    C9B C10B C11B . . 120.0 ?
    C11B C10B H10B . . 120.0 ?
    C10B C11B H11B . . 120.0 ?
    C10B C11B C12B . . 120.0 ?
    C12B C11B H11B . . 120.0 ?
    C11B C12B H12B . . 120.0 ?
    C13B C12B C11B . . 120.0 ?
    C13B C12B H12B . . 120.0 ?
    C12B C13B H13B . . 120.0 ?
    C14B C13B C12B . . 120.0 ?
    C14B C13B H13B . . 120.0 ?
    C9B C14B H14B . . 120.0 ?
    C13B C14B C9B . . 120.0 ?
    C13B C14B H14B . . 120.0 ?
loop_
    _geom_torsion_atom_site_label_1
    _geom_torsion_atom_site_label_2
    _geom_torsion_atom_site_label_3
    _geom_torsion_atom_site_label_4
    _geom_torsion_site_symmetry_1
    _geom_torsion_site_symmetry_2
    _geom_torsion_site_symmetry_3
    _geom_torsion_site_symmetry_4
    _geom_torsion
    _geom_torsion_publ_flag
    Cl1 C8 C9 C10 . . . . -120.90(15) ?
    Cl1 C8 C9 C14 . . . . 60.55(19) ?
    O1 C2 C3 C4 . . . . -4.2(2) ?
    O1 C6 C7 O7 . . . . -61.88(17) ?
    O1 C6 C7 C8 . . . . 60.54(16) ?
    C2 O1 C6 C5 . . . . -1.8(2) ?
    C2 O1 C6 C7 . . . . -179.31(12) ?
    C2 C3 C4 C5 . . . . 0.6(3) ?
    O2 C2 C3 C4 . . . . 177.78(17) ?
    C3 C4 C5 C6 . . . . 2.6(3) ?
    C4 C5 C6 O1 . . . . -2.1(2) ?
    C4 C5 C6 C7 . . . . 175.07(16) ?
    C5 C6 C7 O7 . . . . 120.76(17) ?
    C5 C6 C7 C8 . . . . -116.82(18) ?
    C6 O1 C2 O2 . . . . -176.92(13) ?
    C6 O1 C2 C3 . . . . 4.8(2) ?
    C6 C7 C8 Cl1 . . . . 53.13(14) ?
    C6 C7 C8 C9 . . . . 176.44(12) ?
    C7 C8 C9 C10 . . . . 117.14(16) ?
    C7 C8 C9 C14 . . . . -61.4(2) ?
    O7 C7 C8 Cl1 . . . . 176.98(10) yes
    O7 C7 C8 C9 . . . . -59.71(16) ?
    C8 C9 C10 C11 . . . . -178.70(16) ?
    C8 C9 C14 C13 . . . . 179.04(17) ?
    C9 C10 C11 C12 . . . . -0.3(3) ?
    C10 C9 C14 C13 . . . . 0.5(3) ?
    C10 C11 C12 C13 . . . . 0.4(3) ?
    C11 C12 C13 C14 . . . . 0.0(3) ?
    C12 C13 C14 C9 . . . . -0.4(3) ?
    C14 C9 C10 C11 . . . . -0.1(3) ?
    Cl1A C8A C9A C10A . . . . -79.9(2) ?
    Cl1A C8A C9A C14A . . . . 98.3(2) ?
    O1A C2A C3A C4A . . . . 3.6(9) ?
    O1A C6A C7A O7A . . . . 54.5(5) ?
    O1A C6A C7A C8A . . . . -69.4(4) ?
    C2A O1A C6A C5A . . . . 5.8(7) ?
    C2A O1A C6A C7A . . . . -173.9(4) ?
    C2A C3A C4A C5A . . . . 0.7(10) ?
    O2A C2A C3A C4A . . . . 178.7(7) ?
    C3A C4A C5A C6A . . . . -2.0(8) ?
    C4A C5A C6A O1A . . . . -1.2(6) ?
    C4A C5A C6A C7A . . . . 178.5(5) ?
    C5A C6A C7A O7A . . . . -125.3(5) ?
    C5A C6A C7A C8A . . . . 110.8(4) ?
    C6A O1A C2A O2A . . . . 177.5(6) ?
    C6A O1A C2A C3A . . . . -6.8(8) ?
    C6A C7A C8A Cl1A . . . . -54.6(2) ?
    C6A C7A C8A C9A . . . . -176.5(2) ?
    C7A C8A C9A C10A . . . . 42.4(3) ?
    C7A C8A C9A C14A . . . . -139.4(2) ?
    O7A C7A C8A Cl1A . . . . -179.6(3) yes
    O7A C7A C8A C9A . . . . 58.5(3) ?
    C8A C9A C10A C11A . . . . 177.4(2) ?
    C8A C9A C14A C13A . . . . -176.9(3) ?
    C9A C10A C11A C12A . . . . 0.1(4) ?
    C10A C9A C14A C13A . . . . 1.4(4) ?
    C10A C11A C12A C13A . . . . 0.1(4) ?
    C11A C12A C13A C14A . . . . 0.4(4) ?
    C12A C13A C14A C9A . . . . -1.2(4) ?
    C14A C9A C10A C11A . . . . -0.9(3) ?
    Cl1B C8B C9B C10B . . . . -107.5(10) ?
    Cl1B C8B C9B C14B . . . . 70.4(11) ?
    O1B C2B C3B C4B . . . . -15(6) ?
    O1B C6B C7B O7B . . . . 80(3) ?
    O1B C6B C7B C8B . . . . -162(2) ?
    C2B O1B C6B C5B . . . . -11(5) ?
    C2B O1B C6B C7B . . . . 167(3) ?
    C2B C3B C4B C5B . . . . 11(6) ?
    O2B C2B C3B C4B . . . . -167(5) ?
    C3B C4B C5B C6B . . . . -6(5) ?
    C4B C5B C6B O1B . . . . 6(4) ?
    C4B C5B C6B C7B . . . . -172(3) ?
    C5B C6B C7B O7B . . . . -101(3) ?
    C5B C6B C7B C8B . . . . 17(3) ?
    C6B O1B C2B O2B . . . . 173(4) ?
    C6B O1B C2B C3B . . . . 16(5) ?
    C6B C7B C8B Cl1B . . . . 61.4(16) ?
    C6B C7B C8B C9B . . . . -175.9(15) ?
    C7B C8B C9B C10B . . . . 132.0(10) ?
    C7B C8B C9B C14B . . . . -50.2(12) ?
    O7B C7B C8B Cl1B . . . . 177.9(11) yes
    O7B C7B C8B C9B . . . . -59.5(15) ?
    C8B C9B C10B C11B . . . . 177.8(12) ?
    C8B C9B C14B C13B . . . . -177.9(12) ?
    C9B C10B C11B C12B . . . . 0.0 ?
    C10B C9B C14B C13B . . . . 0.0 ?
    C10B C11B C12B C13B . . . . 0.0 ?
    C11B C12B C13B C14B . . . . 0.0 ?
    C12B C13B C14B C9B . . . . 0.0 ?
    C14B C9B C10B C11B . . . . 0.0 ?
loop_
    _geom_hbond_atom_site_label_D
    _geom_hbond_atom_site_label_H
    _geom_hbond_atom_site_label_A
    _geom_hbond_site_symmetry_A
    _geom_hbond_distance_DH
    _geom_hbond_distance_HA
    _geom_hbond_distance_DA
    _geom_hbond_angle_DHA
    _geom_hbond_publ_flag
    O7 H7A O2A . 0.84 1.95 2.775(4) 169 yes
    O7 H7A O2B . 0.84 1.79 2.63(3) 173 yes
    O7A H7AB O2 1_655 0.84 2.01 2.835(6) 170 yes
    O7B H7BA O2 1_655 0.84 1.86 2.63(3) 153 yes
    C3 H3 O2A 1_455 0.95 2.33 3.220(6) 155 yes
    C3 H3 O2B 1_455 0.95 2.52 3.42(4) 158 yes
    C3A H3A O2 . 0.95 2.36 3.236(5) 153 yes
    C5 H5 Cl1 4_565 0.95 2.70 3.6042(17) 159 yes
_shelx_space_group_comment
;
The symmetry employed for this shelxl refinement is uniquely defined
by the following loop, which should always be used as a source of
symmetry information in preference to the above space-group names.
They are only intended as comments.
;
_shelx_estimated_absorpt_T_min     0.871
_shelx_estimated_absorpt_T_max     0.956
_shelx_hkl_file
;
   0   0   1 3.69447 1.40740   4
   0   0   1 7.57794 1.53518   8
   0   0   1 2.45445 1.25083  12
   0   0   1 1.91004 1.37893   5
   0   0  -1-1.71519 0.99896  16
   0   0  -1-0.20021 0.96370   8
   0   0   1 1.44998 1.25593   3
   0   0   1 3.23159 1.38796   6
   0   0  -1 0.12722 0.87112   4
   0   0   1 0.32257 1.49226  14
   0   0   1 1.12274 1.41869  16
   0   0  -1 0.87658 1.08801  14
   0   0  -2 11667.9 467.373   3
   0   0  -2 11692.5 467.265  12
   0   0   2 11482.4 467.054   9
   0   0   2 11911.7 467.371   6
   0   0   2 11651.8 467.419  14
   0   0  -2 12103.0 467.506   4
   0   0  -2 11738.0 467.543  14
   0   0   2 11822.1 467.437   8
   0   0   2 11141.0 467.147  12
   0   0  -2 11603.8 467.513   8
   0   0   2 11901.3 467.373   4
   0   0  -2 11514.9 467.563  16
   0   0  -2 11372.1 467.182   1
   0   0   2 11689.2 467.142   1
   0   0   2 11420.0 467.434  16
   0   0   2 11792.2 467.365   5
   0   0   2 11585.7 467.290   3
   0   0  -3-6.12108 4.98448  14
   0   0  -3 14.9915 4.18275   8
   0   0  -3 1.62673 3.81253  12
   0   0   3 2.20656 3.23424   3
   0   0  -3 4.94684 4.19119  16
   0   0  -3 3.66255 3.87778   3
   0   0   3-4.68804 3.39876   9
   0   0   3-2.64897 3.46579   1
   0   0  -3-10.5206 4.20254   1
   0   0   3 10.2453 3.50352   4
   0   0   3 6.81560 3.77675   8
   0   0   3 6.43394 3.40134   5
   0   0   3-13.9150 5.09164  14
   0   0   3 3.41738 3.82714  16
   0   0   3 0.14678 3.07410  12
   0   0   3-0.57211 4.25923  11
   0   0   3 1.86600 3.30875   6
   0   0  -4 1030.86 44.2522  14
   0   0   4 1062.14 43.6317   4
   0   0   4 1080.77 43.0776   9
   0   0  -4 1028.09 43.7511   3
   0   0   4 1059.85 43.5213   6
   0   0   4 1093.33 43.9471  11
   0   0  -4 1043.49 44.2158   8
   0   0  -4 997.008 43.3415   1
   0   0   4 1028.35 43.2206  12
   0   0   4 1004.70 43.1321   1
   0   0   4 1044.96 43.4977   5
   0   0   4 1046.01 43.8716  16
   0   0  -4 973.232 44.0394  16
   0   0   4 1029.23 43.6907   8
   0   0   4 1050.71 43.8447  14
   0   0  -4 1058.30 43.6463  12
   0   0  -4 1025.76 43.9468   4
   0   0   4 950.714 43.2616   3
   0   0   5 1.91771 3.96678   4
   0   0  -5-0.73023 5.65274  14
   0   0  -5 1.93456 4.05473  12
   0   0   5 3.45497 3.34127  12
   0   0   5 4.81648 3.69563   6
   0   0   5 0.80075 3.51315   5
   0   0   5 2.45709 3.35628   3
   0   0   5-0.29182 4.07420   8
   0   0   5-1.98842 3.66786   1
   0   0   5 7.28211 4.82005  16
   0   0  -5-2.51144 4.00121   1
   0   0  -5 15.2129 4.66874   8
   0   0  -5 2.99611 4.76575  16
   0   0   5-1.00231 3.19455   9
   0   0  -6 12231.7 506.700   3
   0   0  -6 13114.2 506.487  12
   0   0  -6 12333.3 507.338   8
   0   0  -6 11850.4 507.329  16
   0   0  -6 13002.3 506.159   1
   0   0  -7 7.08287 5.48048  12
   0   0  -7 11.4513 7.13621  16
   0   0  -7 6.61140 5.57921   3
   0   0  -7 9.46242 6.23035   8
   0   0  -7 2.05329 6.12948   4
   0   0   7 15.0538 8.53081  13
   0   0  -8 10.9715 7.13132   8
   0   0   8 3.00754 9.27515  13
   0   0  -8 5.04659 6.08560   3
   0   0  -8 13.2795 7.98076  16
   0   0   9-21.8335 11.1489  13
   0   0  -9-1.38709 7.29951   8
   0   0  -9 2.16618 8.15581  16
   0   0 -10 673.685 34.1041   8
   0   0 -10 578.163 33.7147  16
   0   0  11 3.35938 12.7173  13
   0   0 -11 14.3238 10.5508  16
   0  -1   1 786.305 6.96622  13
   0  -1   1 827.900 7.03884   4
   0   1   1 784.627 6.54321  11
   0   1   1 780.481 5.83701   8
   0  -1   1 768.347 6.74613   3
   0  -1   1 784.553 6.99356   8
   0  -1   1 805.132 6.60356  12
   0  -1   1 703.270 6.82353  16
   0   1   1 779.525 6.75518  14
   0   1   1 806.847 6.81863   6
   0  -1   1 704.884 5.84926   1
   0   1   1 802.103 6.78913   5
   0   1   1 751.643 6.28072  16
   0  -1   2 8151.68 317.741   8
   0  -1  -2 7809.05 317.300   1
   0  -1   2 8028.57 317.740  16
   0  -1  -2 8019.12 317.599   8
   0   1   2 8031.73 317.312  12
   0  -1   2 8060.61 317.664  14
   0  -1   2 7758.62 317.478  12
   0  -1   2 8117.86 317.678   4
   0   1  -2 7814.33 317.211   9
   0  -1  -2 7684.42 317.687  14
   0  -1  -2 8001.84 317.393  12
   0   1  -2 8111.20 317.898  16
   0  -1   2 7817.57 317.155   9
   0   1   2 7875.17 317.303   1
   0  -1  -2 8008.65 317.750   6
   0   1   2 8002.40 317.630  11
   0  -1   2 8074.83 317.594   3
   0   1   2 7858.00 317.602   6
   0   1  -2 7698.73 317.676   3
   0   1  -2 8157.07 317.855   8
   0  -1  -2 7595.08 317.653  16
   0   1   2 8048.79 317.621  16
   0   1   2 8293.52 317.465   4
   0   1   2 7938.27 317.646  14
   0   1   2 7914.79 317.488   8
   0   1   2 7815.57 317.611   5
   0  -1  -2 8026.34 317.434   3
   0  -1  -2 7968.84 317.733   5
   0   1   2 7299.59 317.272   3
   0   1  -2 7754.77 317.429   1
   0   1  -2 7985.80 317.578  12
   0   1  -2 8263.06 317.830   4
   0  -1   2 7300.89 317.309   1
   0  -1   3 31253.7 1272.39   6
   0  -1  -3 31823.4 1272.35  12
   0   1   3 32784.9 1272.59   5
   0   1   3 32615.7 1272.19   1
   0   1  -3 31751.5 1272.54  12
   0   1   3 31558.8 1272.57  16
   0  -1  -3 32631.5 1272.71   8
   0  -1   3 31650.2 1272.70  16
   0   1   3 32172.3 1272.64  14
   0   1  -3 32693.1 1272.98   8
   0  -1   3 32062.8 1272.24   1
   0   1  -3 31123.8 1272.39   1
   0  -1   3 32302.0 1272.63  14
   0   1   3 31577.3 1272.35   4
   0  -1  -3 32604.1 1272.47   3
   0   1   3 32331.5 1272.20  12
   0  -1  -3 32582.5 1272.89  14
   0  -1   3 31873.8 1272.46   3
   0  -1   3 31426.8 1272.37   5
   0  -1   3 32295.8 1272.71   8
   0   1  -3 33392.9 1272.81   3
   0   1   3 32606.6 1272.60   6
   0   1  -3 33244.1 1272.97   4
   0  -1   3 32048.4 1272.60   4
   0   1   3 32767.7 1272.68  11
   0   1   3 29680.6 1272.14   3
   0  -1   3 31707.7 1271.96   9
   0  -1  -3 32308.8 1272.23   1
   0   1  -3 31774.3 1272.99  16
   0   1   3 32182.3 1272.49   8
   0  -1   3 30126.7 1272.30  12
   0   1  -3 29167.0 1272.00   9
   0   1   3 28768.1 1272.04   9
   0  -1  -3 33247.4 1272.65   4
   0  -1  -3 30181.5 1272.72  16
   0   1  -4 5956.07 226.998  16
   0  -1   4 5728.83 226.305  14
   0  -1   4 5307.91 225.843  12
   0   1   4 5376.28 225.806   3
   0  -1  -4 5707.89 226.032  12
   0  -1   4 5340.37 225.960   3
   0  -1   4 5650.36 226.466  16
   0   1   4 5632.38 225.688   1
   0  -1   4 5205.66 225.697   1
   0   1   4 5728.50 226.394  16
   0   1  -4 5639.15 226.895   8
   0   1  -4 5614.66 226.043   1
   0  -1   4 5639.45 226.344   8
   0   1   4 5592.86 225.727  12
   0   1   4 5634.55 226.357  14
   0  -1   4 5590.08 225.985   5
   0   1  -4 5728.53 226.240  12
   0  -1   4 5540.88 225.434   9
   0  -1   4 5587.31 226.194   4
   0   1   4 5514.42 226.173   8
   0   1   4 5609.57 226.009   4
   0   1  -4 5194.96 226.330   3
   0  -1   4 5634.02 226.005   6
   0   1   4 5756.51 226.389  11
   0  -1  -4 5788.65 226.747  14
   0   1   4 5738.95 226.240   5
   0   1   4 5582.50 225.660   9
   0  -1  -4 5801.47 226.668   8
   0  -1  -4 5634.32 226.704  16
   0   1   4 5668.27 226.209   6
   0  -1  -4 5650.82 226.157   3
   0  -1  -4 5610.37 225.817   1
   0   1  -5 562.903 24.9849  12
   0  -1   5 537.224 25.8314  13
   0   1   5 590.178 24.2944   9
   0   1   5 538.310 24.2886   3
   0  -1  -5 561.319 25.0068   3
   0  -1   5 534.479 24.2233   1
   0   1   5 508.540 24.1099   1
   0  -1   5 552.612 24.5843   5
   0   1   5 540.610 24.6100   4
   0  -1   5 551.617 23.9706   9
   0  -1   5 558.911 24.9807   4
   0  -1   5 540.462 24.4265  12
   0  -1   5 572.674 25.1110   8
   0   1   5 570.943 24.2952  12
   0   1   5 574.644 25.0890  16
   0  -1  -5 577.843 25.4420   8
   0  -1  -5 566.096 24.5027   1
   0  -1   5 535.477 24.5855   3
   0  -1  -5 492.086 25.0420   4
   0  -1   5 553.222 24.5856   6
   0   1  -5 562.539 25.7007   8
   0   1   5 581.976 24.8993   6
   0  -1  -5 561.627 25.7851  14
   0   1  -5 548.594 25.7349  16
   0   1   5 571.509 24.8696   5
   0   1   5 544.995 24.7790   8
   0  -1  -5 541.304 25.6335  16
   0   1  -5 538.921 24.6010   1
   0  -1  -5 556.406 24.7372  12
   0   1  -5 500.955 25.0206   3
   0  -1  -6 18.4763 5.47708   1
   0   1  -6 28.9639 5.83425   1
   0   1  -6 39.8649 6.75912   8
   0  -1  -6 44.0726 7.91500  14
   0   1  -6 18.1033 6.08292   4
   0  -1   6 57.5027 8.77573  13
   0  -1  -6 22.2018 6.31800   3
   0  -1  -6 26.6909 6.00601  12
   0  -1  -6 50.9827 7.65404  16
   0   1  -6 29.5933 6.25129   3
   0   1  -6 31.9829 6.30413  12
   0   1  -6 25.4770 6.58406  16
   0  -1  -6 43.4756 6.57087   8
   0   1  -7 1577.61 68.4783  16
   0   1  -7 1609.48 67.5762   3
   0  -1  -7 1473.92 67.8489  16
   0  -1  -7 1531.68 67.1196   3
   0  -1   7 1616.46 68.3807  13
   0  -1  -7 1606.07 66.9490  12
   0  -1  -7 1599.49 67.9861   8
   0   1  -7 1633.93 67.2158  12
   0   1  -7 1560.37 66.5648   1
   0   1  -7 1574.23 68.1576   8
   0  -1   8-0.59918 9.17825  13
   0  -1  -8 16.1370 7.26904  16
   0   1  -8 15.6764 6.89849   8
   0   1   8 14.4792 9.30969  13
   0  -1  -8 26.0338 7.12480   8
   0   1  -8 24.1769 6.82230   3
   0   1  -8 16.8111 7.51173  16
   0  -1  -9 242.085 16.9020  16
   0   1   9 251.946 18.1427  13
   0   1  -9 264.928 16.8237   8
   0  -1   9 241.350 17.7100  13
   0  -1  -9 238.401 16.2710   8
   0   1  -9 223.940 16.6370  16
   0   1  10 354.216 22.7888  13
   0   1 -10 357.693 21.2765   8
   0   1 -10 344.535 21.6994  16
   0  -1  10 368.743 22.9220  13
   0  -1 -10 269.019 20.3883  16
   0  -1  11 53.6438 11.0693  15
   0   1  11 23.6105 12.8132  13
   0  -1 -11 26.4226 10.5859  16
   0   1 -11 50.0552 12.2103  16
   0  -1  11 33.5011 12.9193  13
   0   2  -1 2590.32 46.8292  16
   0   2  -1 2548.68 46.8086   8
   0   2   1 2600.26 46.6753   5
   0  -2  -1 1257.26 45.7571  14
   0   2   1 2097.08 45.9644   1
   0   2  -1 2584.87 46.8183   4
   0   2  -1 2407.30 46.4828  13
   0   2   1 1951.71 45.8469  16
   0  -2   1 2493.39 46.5982  13
   0  -2   1 2587.11 46.7121  16
   0  -2   1 2474.07 46.6863   8
   0   2  -1 1276.05 45.7982  12
   0  -2   1 2572.60 46.5258  12
   0  -2   1 2455.29 46.3283   1
   0   2   1 2573.33 46.5747  14
   0  -2  -1 2474.97 46.6394   5
   0   2  -1 2084.68 46.4657   3
   0  -2   1 2481.21 46.5774   3
   0  -2   1 2624.58 46.7413   4
   0   2   1 2592.15 46.6639   6
   0  -2  -1 2506.39 46.6549   6
   0  -2  -2 1584.34 63.6425  14
   0  -2   2 1610.97 63.5652   3
   0   2   2 1640.65 63.6144   5
   0  -2  -2 1274.26 62.9862  12
   0  -2  -2 1596.18 63.2929   8
   0   2  -2 1423.46 63.3107   1
   0  -2   2 1577.69 63.4352  12
   0  -2   2 1609.09 63.7027   8
   0  -2  -2 1599.55 63.7299   6
   0   2   2 1612.05 63.1530   4
   0   2   2 1606.99 63.1065  12
   0  -2  -2 1575.52 63.6864   5
   0   2   2 1547.99 63.0575   3
   0   2  -2 1615.60 63.8216   8
   0   2   2 1576.62 63.1294   1
   0   2   2 1596.04 63.5949  14
   0   2  -2 1647.31 63.8816  16
   0  -2  -2 1556.83 63.4368  16
   0  -2  -2 1675.71 63.2896   4
   0   2  -2 1612.53 63.7589   3
   0  -2   2 1468.23 63.2332   1
   0   2  -2 1435.00 63.5239  12
   0   2   2 1372.85 63.1385   1
   0   2   2 1625.03 63.6117   6
   0  -2   2 1573.95 62.9694   9
   0   2   2 1597.20 63.4855  11
   0  -2   2 1618.04 63.6218   4
   0  -2  -2 1566.69 63.1593   3
   0  -2  -2 1594.54 63.6065  11
   0   2  -2 1548.63 63.0117   9
   0  -2   2 1557.34 63.7155  13
   0   2   2 1428.65 63.2784  16
   0  -2   2 1605.96 63.6608  16
   0   2   2 1580.81 63.2024   8
   0  -2  -3 25.4953 4.20073   4
   0   2  -3 28.0814 5.08399   4
   0   2   3 21.0486 4.17215   5
   0  -2  -3 25.6498 4.15377   8
   0   2  -3 12.9584 4.09724   1
   0   2  -3 24.6379 4.67776   8
   0  -2   3 22.4106 4.83473  16
   0  -2  -3 22.1802 4.22435  16
   0   2   3 8.61018 4.73907  14
   0   2   3 3.64944 3.80537   1
   0   2  -3 17.2879 4.63212   3
   0  -2   3 24.9166 4.79583   4
   0  -2  -3 10.0267 3.53903   1
   0   2   3 7.22393 3.49811  12
   0   2  -3 20.3783 4.32413  12
   0  -2  -3 18.0361 4.70683   6
   0   2   3 13.9383 4.40647  11
   0  -2  -3 4.73715 3.68298  12
   0   2   3 19.7680 4.22993   6
   0   2   3 17.8810 3.35686   3
   0  -2  -3 10.0210 4.83893  14
   0   2   3 29.6389 3.68230   8
   0  -2   3 17.6567 3.79631   1
   0  -2   3 12.8632 5.77810  13
   0  -2   3 31.0128 4.60175   8
   0  -2   3 20.7261 4.07675  12
   0  -2   3 9.94986 3.15522   9
   0  -2   3 32.2479 4.45004   3
   0  -2  -3 23.8132 4.84441   5
   0   2  -3 4.47605 3.49186   9
   0   2   3 17.8182 4.03369  16
   0   2   3 30.8805 3.71892   4
   0  -2  -3 8.96053 3.88596   3
   0   2  -3 19.0862 5.15475  16
   0  -2   3 14.0349 4.97421  14
   0   2   3 5.53921 3.75766   1
   0  -2   4 917.381 37.6344   6
   0   2  -4 904.374 38.7492   8
   0   2   4 830.737 37.3077   9
   0   2   4 886.485 37.2793  12
   0   2   4 883.722 37.7184   8
   0  -2   4 856.894 37.6388  12
   0   2  -4 874.983 37.2470   9
   0  -2  -4 876.549 38.4576  14
   0   2  -4 893.183 37.9370   1
   0  -2   4 867.272 38.5315  13
   0  -2   4 896.243 37.5845   5
   0   2   4 918.423 38.0105   6
   0  -2   4 938.558 38.2300   8
   0  -2   4 870.069 37.7889   3
   0  -2   4 844.373 36.9846   9
   0   2   4 954.768 37.4399   1
   0  -2  -4 798.991 37.7930   4
   0  -2   4 887.861 38.0257   4
   0  -2  -4 919.540 37.8070   3
   0   2  -4 926.223 38.7004  16
   0   2  -4 895.478 38.5204   4
   0   2  -4 875.815 37.9808  12
   0   2   4 910.371 37.9667   5
   0  -2  -4 837.148 37.3701   1
   0   2  -4 905.796 38.4323   3
   0  -2  -4 932.823 38.1478   8
   0   2   4 859.364 37.2964   3
   0  -2  -4 911.526 38.2687  16
   0   2   4 893.555 37.4862   4
   0  -2  -4 895.809 37.6025  12
   0   2   4 968.564 38.1992  11
   0   2   4 875.163 37.8330  16
   0  -2   4 852.457 37.4618   1
   0  -2   4 902.233 38.0798  14
   0   2   4 920.341 38.1864  14
   0  -2   4 891.901 38.2253  16
   0  -2  -5 71.1563 7.07220  16
   0   2   5 41.0953 5.20782   3
   0   2  -5 78.9334 6.59484  12
   0  -2   5 72.2491 5.72859   5
   0  -2   5 74.6807 6.72103   4
   0  -2   5 68.4120 5.71303   6
   0  -2   5 69.2594 5.86713  12
   0  -2  -5 70.6483 6.58807   8
   0   2   5 59.3041 5.41731   9
   0  -2  -5 62.6785 5.70268   1
   0   2   5 55.0641 5.42661  12
   0   2  -5 94.8689 7.76954   4
   0   2  -5 68.9565 6.50260   1
   0   2   5 67.1819 5.60877   4
   0   2   5 77.7070 6.39060   5
   0  -2   5 72.2386 5.78401   1
   0  -2   5 71.1630 8.04446  13
   0  -2  -5 68.6365 6.07116  12
   0  -2   5 83.7834 6.39538   3
   0   2   5 65.7270 5.89090   8
   0   2  -5 63.5423 6.92068   3
   0  -2  -5 69.9901 7.39714  14
   0  -2   5 71.9598 5.26183   9
   0  -2  -5 49.8633 5.87494   3
   0   2   5 74.5772 6.79952  11
   0   2   5 66.2340 5.66422   1
   0   2  -5 71.8966 7.39751  16
   0   2   5 53.3796 6.39533  16
   0   2  -5 81.3040 7.11842   8
   0   2   5 80.3104 6.37478   6
   0  -2  -6 979.296 41.4968  14
   0   2  -6 973.392 40.7021  12
   0  -2  -6 983.106 40.9452   8
   0  -2  -6 938.210 40.0448  12
   0  -2  -6 913.422 40.9891  16
   0   2  -6 953.922 40.9368   3
   0   2  -6 1037.67 42.0620  16
   0  -2  -6 926.535 39.7657   1
   0  -2   6 943.764 41.4480  13
   0   2   6 784.860 39.5022   1
   0  -2  -6 744.634 40.0969   4
   0   2  -6 940.415 40.2747   1
   0   2  -6 1011.01 41.8210   8
   0  -2  -6 954.250 40.3498   3
   0   2  -7 193.450 13.5632   8
   0   2  -7 243.621 13.0615   1
   0  -2   7 248.882 15.2938  13
   0  -2  -7 241.018 14.7886  14
   0   2  -7 215.573 13.5750   3
   0   2  -7 204.547 14.1832  16
   0  -2  -7 206.814 12.9174   3
   0  -2  -7 209.473 13.3782   8
   0  -2  -7 180.321 13.2477  16
   0   2  -7 225.223 13.3051  12
   0   2  -8 346.861 19.4629   3
   0  -2  -8 312.794 19.1914  16
   0  -2   8 419.344 21.3558  13
   0   2  -8 352.896 20.4936  16
   0  -2  -8 334.273 18.9731   8
   0   2  -8 384.855 20.1404   8
   0   2  -8 253.451 19.2911   4
   0   2   9 28.9994 10.9402  13
   0  -2  -9 43.7191 9.72414  16
   0   2  -9 33.0506 9.70064  16
   0  -2  -9 51.8321 8.87637   8
   0  -2   9 40.0795 11.2378  13
   0   2  -9 46.7607 9.18268   8
   0   2 -10 157.922 14.9360  16
   0   2  10 191.485 17.0401  13
   0  -2  10 173.122 16.5722  13
   0  -2 -10 156.381 14.6269  16
   0   2 -10 171.876 14.8460   8
   0   2 -11 112.650 14.7440  16
   0   2 -11 169.287 15.1863   8
   0  -2  11 165.643 14.9345  15
   0  -2  11 160.360 16.4713  13
   0   2  11 171.210 17.1863  13
   0  -2  12 68.8530 12.6030  15
   0  -3   0 2.72863 1.38374   6
   0   3   0-0.63077 1.15439   9
   0  -3   0 2.79217 1.36606   5
   0  -3   0 0.98189 1.54735  14
   0   3   0 2.58916 1.49431   1
   0  -3   0 2.21436 1.38073   1
   0  -3   0 1.89180 1.46308   9
   0   3   0 1.36315 1.36789   3
   0   3   0 2.96285 1.72482  14
   0  -3   0 0.34259 1.13158  10
   0   3   0 3.74580 1.71700  10
   0   3  -1 396.565 16.0983  16
   0  -3   1 412.346 16.0136   1
   0  -3   1 426.825 16.1289   4
   0   3   1 318.067 15.5348  16
   0   3  -1 438.885 16.2131   4
   0   3   1 405.633 16.0870   9
   0  -3   1 428.204 16.1051  16
   0   3   1 410.345 15.8152   1
   0   3  -1 411.887 16.0244   1
   0  -3   1 423.539 16.0599  12
   0   3  -1 417.416 16.1217  13
   0  -3   1 419.547 15.6643   9
   0   3  -1 264.453 15.4243   9
   0  -3   1 422.761 16.1723  13
   0  -3  -1 442.458 16.1584   5
   0   3  -1 414.339 16.1164  12
   0  -3   1 420.831 16.0735   8
   0  -3   1 413.825 16.0873   3
   0   3  -1 402.973 16.1824   8
   0  -3  -1 426.751 16.1248   6
   0   3  -1 416.534 16.1227   3
   0  -3   1 403.282 16.1333  15
   0   3   1 424.542 16.1036  14
   0  -3  -1 423.142 16.0852  14
   0   3   1 427.660 16.1215   5
   0   3   1 430.294 16.1158   6
   0   3   2 24177.5 934.161   5
   0  -3   2 23568.2 933.511   9
   0  -3   2 24394.3 934.055  12
   0   3  -2 22787.0 934.011   1
   0  -3  -2 24092.8 933.656   8
   0  -3  -2 23608.5 934.288   5
   0   3   2 22010.0 933.746   1
   0   3  -2 23206.9 933.529   9
   0  -3  -2 23248.6 933.865  16
   0   3   2 21806.3 933.423   3
   0   3   2 22702.7 933.543   8
   0  -3   2 23541.8 934.186   4
   0   3  -2 23735.3 934.129  13
   0   3   2 24596.1 933.530   4
   0  -3  -2 24179.8 934.208  14
   0  -3  -2 20077.0 933.606   1
   0   3   2 24188.7 934.156   6
   0   3  -2 23700.9 934.181  12
   0  -3  -2 23942.7 934.068  11
   0   3   2 23799.5 933.998  11
   0   3  -2 23400.4 934.285   3
   0   3   2 21782.2 933.523  12
   0  -3   2 24427.1 934.137   3
   0   3   2 24037.3 934.109  14
   0   3   2 21336.5 933.749  16
   0   3  -2 24646.4 934.435  16
   0  -3  -2 23544.0 934.286   6
   0  -3   2 23965.6 934.227  13
   0  -3   2 22977.5 933.873   1
   0   3  -2 23992.8 934.428   8
   0  -3   2 23512.3 934.219   8
   0   3  -2 24018.5 934.397   4
   0  -3  -2 23601.8 933.564   3
   0  -3   2 24084.3 934.230  16
   0   3  -3 50509.8 1960.81   4
   0  -3   3 50107.6 1960.32  14
   0   3   3 48128.8 1959.82   8
   0   3   3 50113.8 1960.40   5
   0  -3  -3 48912.6 1960.21  16
   0  -3   3 48678.3 1960.26   3
   0   3   3 51114.2 1960.40  14
   0   3  -3 52136.6 1960.74   3
   0  -3   3 49250.1 1960.14  12
   0   3   3 50148.2 1960.40   6
   0   3   3 48532.0 1959.65  12
   0  -3  -3 50184.9 1960.61   5
   0   3   3 51111.6 1960.28  11
   0   3  -3 49499.5 1960.82   8
   0  -3   3 48129.9 1959.94   1
   0  -3  -3 49874.1 1960.44  11
   0  -3  -3 49641.4 1960.50  14
   0   3  -3 47456.7 1960.35  12
   0   3   3 48499.3 1960.09  16
   0  -3   3 49508.6 1960.59  13
   0  -3  -3 50226.2 1960.61   6
   0  -3  -3 49851.9 1960.02   8
   0   3  -3 49814.1 1959.61   9
   0  -3   3 49561.0 1960.49   8
   0  -3  -3 43829.7 1959.84   4
   0  -3   3 48206.8 1960.35   4
   0   3  -3 47851.8 1960.12   1
   0   3  -3 49573.2 1960.79  16
   0  -3   3 48260.1 1960.47  16
   0   3   3 49644.7 1959.74   1
   0   3   3 41565.3 1959.55   3
   0  -3   3 49674.9 1959.54   9
   0  -3  -3 50333.6 1959.81   3
   0   3   3 49283.0 1959.72   4
   0   3  -4 414.331 20.0572   3
   0   3   4 425.139 18.7895  12
   0   3   4 464.455 19.9202   6
   0  -3  -4 431.560 19.2889   3
   0  -3   4 430.149 20.4079  13
   0   3   4 461.432 19.9544  14
   0  -3   4 425.113 19.6996   4
   0   3   4 423.446 19.1219   8
   0   3   4 486.127 19.1780   4
   0  -3  -4 441.212 20.3855   5
   0  -3  -4 424.781 19.4866   8
   0   3  -4 420.844 19.5530   1
   0   3  -4 415.027 20.3499   4
   0   3   4 375.198 18.6913   3
   0   3   4 404.771 19.1337   9
   0  -3   4 431.532 19.2204   1
   0   3   4 451.918 19.0804   1
   0   3  -4 424.695 19.9152  12
   0   3  -4 430.107 20.3684   8
   0  -3  -4 421.220 20.0307  14
   0   3  -4 349.772 20.0909  16
   0  -3  -4 378.124 19.7903  16
   0  -3   4 449.461 19.4183  12
   0   3  -4 456.237 18.9079   9
   0  -3   4 445.986 19.1622   5
   0  -3   4 460.963 18.6892   9
   0  -3  -4 404.267 19.3875   4
   0   3   4 467.411 19.8713  11
   0  -3   4 433.015 19.9412  16
   0   3   4 445.758 19.8336   5
   0   3   4 389.040 19.2596  16
   0  -3   4 429.868 19.8075   8
   0  -3   4 435.037 19.6537   3
   0  -3  -4 432.431 20.3273   6
   0   3   4 382.579 19.1400   1
   0  -3   4 430.172 19.8666  14
   0  -3  -4 381.893 19.0120  12
   0   3  -5 2740.36 110.951   8
   0   3  -5 2793.83 109.939   1
   0  -3  -5 2781.80 110.189   8
   0  -3  -5 2580.34 109.375  12
   0  -3   5 2798.47 110.763  13
   0   3   5 2529.60 109.200   9
   0   3   5 2602.16 109.439   8
   0   3  -5 2715.60 111.030  16
   0  -3   5 2734.28 109.589  12
   0  -3   5 2685.57 109.439   5
   0   3  -5 2729.12 110.137  12
   0   3   5 2645.97 109.002  12
   0   3   5 2495.70 108.981   3
   0  -3   5 2583.42 109.675   3
   0  -3   5 2761.28 109.393   1
   0   3   5 2835.78 109.257   1
   0   3   5 2341.93 109.232   1
   0   3   5 2938.95 110.162  11
   0  -3  -5 2305.11 109.509   4
   0   3   5 2826.86 109.967  16
   0  -3  -5 2725.93 110.387  16
   0  -3  -5 2850.52 110.740  14
   0  -3   5 2756.19 109.500   6
   0   3   5 2671.77 109.337   4
   0   3  -5 2620.96 109.013   9
   0  -3  -5 2731.38 109.670   3
   0   3  -5 2884.00 110.725   3
   0  -3  -6 3.39408 5.72144  16
   0   3  -6 14.7057 5.64717   8
   0  -3  -6 11.4264 4.85463   8
   0   3  -6 7.41205 5.67192   3
   0  -3  -6 10.6714 4.50882  12
   0  -3  -6 10.7290 6.19971  14
   0   3  -6 5.47122 5.52976  16
   0  -3  -6 12.5987 4.76085   3
   0   3   6-2.76836 4.71318   1
   0   3  -6 7.20376 5.15375  12
   0   3  -6-0.33913 5.02925   1
   0  -3   6 4.00177 7.01743  13
   0  -3  -7 156.159 10.1102   3
   0   3  -7 117.767 11.3109   4
   0  -3  -7 146.115 10.5437   8
   0   3  -7 146.470 11.4971  16
   0   3  -7 140.459 11.1157   3
   0   3  -7 164.411 10.4150   1
   0  -3  -7 143.112 11.2662  16
   0  -3   7 127.328 12.0536  13
   0   3  -7 130.160 11.3422   8
   0  -3  -7 179.332 12.1192  14
   0   3  -7 145.123 10.7115  12
   0  -3   8 913.351 38.9676  13
   0   3  -8 915.534 37.6937  12
   0  -3  -8 910.005 38.8324  14
   0   3  -8 922.371 39.1794   8
   0  -3  -8 905.172 38.0176   8
   0  -3  -8 878.779 38.4086  16
   0   3  -8 779.468 37.7907   3
   0   3  -9 235.843 17.8418  16
   0  -3  -9 242.910 17.1147  16
   0   3  -9 273.002 17.9352   8
   0  -3   9 302.937 18.9044  13
   0   3  10-17.8616 12.5561  13
   0  -3 -10 14.5865 9.20362  16
   0   3 -10 25.8410 9.72109   8
   0   3 -10-3.42131 8.80075  16
   0  -3  10 9.10215 11.4128  13
   0   3 -11 20.6569 11.6652  16
   0   3 -11 24.6033 10.7430   8
   0   3  11-0.85346 13.5084  13
   0  -3  11 39.8852 10.9720  15
   0  -3  11 24.1950 12.6214  13
   0  -3  12 36.7092 11.5391  15
   0  -4   0 45.8451 3.18637   9
   0  -4   0 44.6584 3.24946   1
   0  -4   0 20.9706 2.06898   8
   0  -4   0 40.8737 2.88138   5
   0  -4   0 14.8628 2.25333  15
   0  -4   0 40.2207 2.94024  10
   0   4   0 47.2658 3.30280   1
   0   4   0 44.4537 3.35762  14
   0   4   0 48.9170 2.90755   3
   0   4   0 52.1040 2.63913   4
   0   4   0 43.9152 2.95294   9
   0   4   0 45.3028 2.51675   8
   0   4   0 45.0150 2.77890  15
   0  -4   0 44.8317 2.90483   6
   0  -4   0 45.9574 3.25922  14
   0   4   1 14060.1 548.828   1
   0   4  -1 10808.9 548.877   4
   0   4   1 14699.4 549.046   5
   0  -4   1 14252.4 549.032   3
   0   4   1 14231.0 549.007  14
   0  -4   1 13651.0 548.652   9
   0   4  -1 13695.7 548.691   9
   0   4  -1 14169.4 548.997  13
   0   4  -1 14306.4 549.103   8
   0   4  -1 14179.8 549.126   3
   0  -4  -1 14355.3 549.068  14
   0  -4   1 14242.7 549.015  12
   0   4   1 14030.8 549.087   9
   0  -4   1 14031.4 549.043  15
   0   4  -1 13889.8 549.029   1
   0  -4  -1 14437.7 549.092   5
   0   4   1 14540.8 549.037   6
   0  -4  -1 11415.7 548.487  16
   0  -4   1 13886.0 548.946   1
   0   4   1 13140.7 548.404   3
   0  -4  -1 14428.3 549.089   6
   0  -4   1 14048.1 548.985   4
   0   4  -1 13434.6 549.068  12
   0   4  -2 47426.4 1859.15   9
   0  -4  -2 47395.6 1859.02   8
   0  -4  -2 38731.9 1859.13   1
   0   4   2 49114.1 1859.74  14
   0   4  -2 47081.2 1859.71  13
   0  -4  -2 47603.2 1859.90   5
   0  -4   2 47219.1 1859.81   4
   0  -4  -2 48623.9 1859.66  11
   0   4  -2 47440.6 1860.04   4
   0   4  -2 48192.2 1859.72   1
   0  -4  -2 47605.8 1859.90   6
   0   4  -2 41981.8 1859.78  16
   0  -4   2 48166.3 1859.10   9
   0   4   2 48647.3 1859.79   5
   0  -4  -2 49838.5 1859.87  14
   0   4  -2 48691.5 1860.05   8
   0   4   2 48675.1 1859.80   6
   0  -4   2 47762.7 1859.67  12
   0   4  -2 48198.4 1860.00   3
   0  -4   2 47410.8 1859.75   3
   0   4   2 44759.3 1858.93   8
   0  -4  -2 43481.3 1859.27  16
   0  -4   2 47065.9 1859.83   8
   0  -4   2 45906.3 1859.53   1
   0   4   2 49651.4 1858.90   4
   0  -4  -2 42113.3 1858.84   4
   0   4   2 46494.0 1859.40   1
   0  -4   2 47702.4 1859.81  13
   0   4   2 44355.9 1858.90   3
   0  -4   2 45096.3 1859.73  16
   0   4  -2 46570.4 1859.85  12
   0  -4   3 1227.89 50.1578   8
   0  -4  -3 1173.87 49.0564   3
   0   4  -3 1201.24 49.7409   1
   0   4  -3 1223.80 50.0520  13
   0  -4  -3 1218.49 49.8881  11
   0  -4   3 1189.00 50.2223  13
   0   4   3 1264.19 49.0452   4
   0  -4  -3 1327.03 49.3777   8
   0  -4   3 1225.92 49.9955  16
   0  -4   3 1214.99 49.6842  12
   0   4   3 1035.58 49.2262   1
   0   4  -3 1239.49 50.1045  12
   0   4  -3 1288.97 50.4587   3
   0   4  -3 1362.65 50.6809  16
   0  -4   3 1232.58 49.8658   3
   0   4   3 1270.44 49.7792  11
   0   4  -3 1107.99 48.9121   9
   0  -4  -3 1205.52 49.6021  16
   0   4   3 919.804 48.6786   3
   0  -4   3 1153.70 49.4707   1
   0  -4  -3 1265.55 50.1644  14
   0   4   3 1226.36 49.9578  14
   0   4  -3 1325.82 50.5796   8
   0  -4  -3 1222.51 50.2652   5
   0  -4   3 1147.17 48.8908   9
   0  -4  -3 1203.67 50.2447   6
   0   4   3 1240.14 49.1172   8
   0   4   3 1254.20 50.0242   6
   0   4  -3 1356.14 50.6392   4
   0   4   3 1089.27 49.4334  16
   0  -4   3 1265.35 49.9719   4
   0   4   3 1245.74 50.0178   5
   0   4   3 1120.02 49.0089  12
   0   4   3 1159.62 49.1491   1
   0   4   4 162.807 9.84002   5
   0  -4   4 165.756 8.37249   9
   0  -4   4 172.273 10.6602  13
   0  -4  -4 163.906 10.0457   6
   0  -4  -4 167.027 9.17059   8
   0   4   4 177.109 10.0374  14
   0  -4   4 162.414 9.55455   3
   0   4   4 155.955 8.65101   8
   0   4   4 180.083 8.71439   4
   0  -4   4 175.798 9.82693   4
   0   4   4 164.805 8.83420   1
   0  -4   4 171.454 9.07720   1
   0  -4   4 158.472 9.69233  16
   0   4   4 169.735 8.64911  12
   0   4  -4 163.965 10.5943  16
   0   4   4 173.776 9.72677  11
   0   4   4 154.272 9.77950   6
   0   4  -4 182.760 10.3705   3
   0   4  -4 148.248 9.74101  12
   0   4   4 139.801 8.45847   3
   0   4   4 123.568 8.93260   1
   0   4  -4 164.230 10.3982   8
   0   4  -4 174.718 8.67244   9
   0  -4   4 177.478 9.44898  12
   0   4  -4 172.736 9.62869   1
   0  -4  -4 163.932 9.47203  16
   0  -4   4 176.370 9.90696   8
   0  -4  -4 175.021 10.3489  14
   0  -4  -4 171.572 8.90081   3
   0   4  -4 235.091 11.2217   4
   0  -4   4 161.529 9.91575  14
   0  -4  -4 176.497 10.3156   5
   0  -4  -4 152.848 9.72871  11
   0  -4   5 760.451 34.8114  13
   0  -4  -5 819.670 34.8042   5
   0   4  -5 804.747 34.8253   3
   0   4   5 703.836 33.2292   8
   0  -4  -5 796.565 33.9438   8
   0   4  -5 837.081 35.2624   8
   0   4   5 754.273 32.9245   3
   0  -4   5 794.426 33.4706   1
   0   4  -5 798.450 33.1178   9
   0   4   5 825.980 34.1096  11
   0  -4  -5 784.894 33.5512   3
   0  -4   5 779.415 33.4007   5
   0  -4   5 762.154 33.3779   6
   0   4   5 813.420 33.3300   1
   0   4   5 804.928 33.0056  12
   0  -4   5 812.987 33.7270  12
   0  -4  -5 783.899 34.6543  14
   0   4  -5 817.165 34.0711   1
   0  -4  -5 800.586 34.2679  16
   0   4  -5 789.438 34.3769  12
   0   4   5 697.846 33.2240   9
   0   4  -5 805.388 35.3305  16
   0   4   5 616.925 33.0915   1
   0   4   5 757.914 33.1635   4
   0   4  -6 6.39696 6.01297   3
   0   4  -6 8.10261 5.21130   8
   0   4   6 0.61294 4.66997   1
   0  -4  -6 2.15758 3.97523   3
   0  -4  -6 4.96311 5.03134  16
   0  -4  -6-1.35278 6.11147  14
   0  -4  -6 7.93007 4.71236   8
   0   4  -6 10.0704 5.71925   4
   0  -4   6-4.50460 6.83046  13
   0   4  -6 3.58366 5.79913  16
   0   4  -6 12.2962 5.26252  12
   0   4  -6 0.35357 4.99886   1
   0   4  -7 92.2266 9.13698  12
   0  -4   7 114.781 11.0305  13
   0   4  -7 107.508 9.23846   1
   0  -4  -7 108.498 10.3317  14
   0  -4  -7 125.244 9.39008   8
   0  -4  -7 107.904 9.74814  16
   0   4  -7 141.153 10.9835  16
   0   4  -7 109.595 10.3330   8
   0   4  -7 84.5913 9.80212   4
   0   4  -7 119.980 9.85459   3
   0  -4  -7 74.8817 8.23371   4
   0   4  -8 1226.95 59.2578  16
   0   4  -8 1271.25 59.2902   8
   0   4  -8 1182.12 58.1952   3
   0  -4   8 1481.29 59.6298  13
   0  -4  -8 1301.30 58.1003   8
   0  -4  -8 1472.03 59.6461  14
   0  -4  -8 1339.26 58.6967  16
   0   4  -8 1389.37 58.4120  12
   0   4  -9 63.7252 10.6096   8
   0   4  -9 33.4798 9.15683   3
   0  -4  -9 41.5222 9.19822  16
   0  -4   9 47.0200 11.3771  13
   0   4  -9 42.9555 10.3624  16
   0  -4  -9 60.1914 10.6791  14
   0   4 -10 26.1157 9.54402  16
   0   4  10-0.78288 12.2363  13
   0   4 -10 17.0385 9.50267   8
   0  -4  10-2.27926 11.3534  13
   0  -4  10 22.0243 9.95644  15
   0   4 -11 51.1832 11.5412   8
   0  -4  11 61.1392 11.3155  15
   0   4  11 37.0293 13.4744  13
   0  -4  11 27.5923 12.6914  13
   0  -4  12 28.1317 13.9116  13
   0  -4  12 19.5256 11.2343  15
   0  -5   0 8.41917 2.81512   1
   0  -5   0 9.96678 3.59706  14
   0  -5   0 11.6675 2.82719   9
   0  -5   0 8.42483 1.87024   4
   0   5   0 18.0996 2.07576   8
   0  -5   0 11.0100 2.28966  15
   0  -5   0 11.5956 2.69003   5
   0   5   0 9.35977 2.47365   3
   0  -5   0 8.51657 2.92878  10
   0   5   0 13.6607 3.38052  14
   0  -5   0 17.7093 1.96045   8
   0   5   0 9.10323 3.01153   9
   0   5   0 6.74785 2.32949  15
   0  -5   0 11.0502 2.61503   6
   0   5   0 8.00690 3.08018   1
   0   5   0 11.6326 2.13666   4
   0   5   1 4084.29 151.937  14
   0  -5  -1 4096.56 152.028  14
   0   5  -1 3947.35 151.988   3
   0   5  -1 4033.35 152.038  12
   0   5  -1 4059.48 151.946   8
   0   5   1 4211.10 151.954   5
   0  -5  -1 4108.72 152.018   6
   0  -5  -1 4076.53 152.009   5
   0  -5   1 3901.47 151.429   5
   0  -5   1 4030.36 151.940  12
   0   5   1 2651.35 151.142  16
   0  -5   1 3970.87 151.902   3
   0  -5   1 3867.63 151.528   9
   0   5   1 4048.67 151.756   1
   0   5   1 3813.89 151.203   3
   0  -5   1 3951.32 151.436   6
   0  -5  -1 3142.96 151.145   3
   0  -5   1 3886.27 151.844   1
   0   5  -1 3685.88 151.556   9
   0  -5  -1 3935.13 151.936   9
   0   5   1 3986.79 152.041   9
   0  -5  -1 2951.69 151.206  16
   0   5  -1 3942.16 151.955   1
   0   5   1 4119.15 151.931   6
   0   5  -1 3970.09 151.819  15
   0   5  -1 4180.11 152.042   4
   0  -5   1 4002.21 151.912  15
   0  -5   2 6116.79 226.555   1
   0   5   2 6002.14 226.367   1
   0   5  -2 6210.51 227.092  16
   0   5  -2 6259.50 227.093   4
   0  -5   2 5699.34 225.957   9
   0  -5  -2 5023.11 225.970  16
   0   5   2 4944.20 225.539   8
   0   5  -2 5886.49 226.678   1
   0   5  -2 6119.89 227.047   8
   0   5  -2 5885.26 226.642  13
   0   5   2 5982.91 226.764   9
   0   5   2 6040.67 226.756   6
   0  -5   2 6140.69 226.818  16
   0  -5   2 6101.76 226.772   8
   0  -5  -2 6059.81 226.903   5
   0  -5   2 6024.00 226.828  13
   0  -5   2 5694.34 226.735   4
   0   5  -2 5837.91 226.076   9
   0   5   2 4443.39 225.414   4
   0  -5  -2 6091.87 226.908   6
   0   5  -2 5956.19 226.872  12
   0  -5  -2 6092.93 226.821  14
   0  -5   2 5933.72 226.624  12
   0  -5   2 5927.90 226.715   3
   0   5   2 4270.79 225.843  16
   0  -5  -2 5723.09 225.693   8
   0   5  -2 6262.33 227.125   3
   0   5   2 6147.06 226.731  14
   0  -5  -2 6000.23 226.561  11
   0   5   2 6102.24 226.780   5
   0  -5   2 5825.10 226.839  15
   0  -5   3 18750.0 726.608  16
   0   5   3 17092.2 725.534  12
   0   5   3 17973.7 725.518   8
   0  -5  -3 19047.7 726.808   5
   0  -5   3 17759.1 726.573   8
   0   5   3 19332.4 726.577   6
   0   5   3 18047.1 725.992   1
   0  -5   3 18342.6 726.128   1
   0  -5  -3 14387.7 725.581   1
   0   5   3 19122.9 726.565   5
   0  -5   3 18771.1 725.542   9
   0  -5  -3 19031.4 726.684  14
   0  -5   3 18905.0 726.723  13
   0   5  -3 18819.4 726.741  12
   0   5  -3 18660.8 726.484  13
   0   5  -3 19270.2 726.472   1
   0  -5  -3 18460.6 725.662   8
   0  -5  -3 19090.3 726.461  11
   0  -5  -3 18537.4 726.082  16
   0  -5  -3 16217.3 725.407   4
   0   5   3 14971.8 725.215   3
   0   5   3 19132.7 725.428   4
   0   5  -3 18933.0 727.036   8
   0  -5  -3 18934.9 726.807   6
   0   5   3 19511.6 726.517  14
   0   5  -3 19482.4 727.082   3
   0   5  -3 18794.4 727.027  16
   0   5  -3 18655.2 725.618   9
   0  -5   3 18121.1 726.524   4
   0  -5   3 18608.9 726.444   3
   0  -5   3 18595.3 726.310  12
   0   5  -4 489.338 22.0770   8
   0   5   4 496.465 21.4805  14
   0  -5   4 456.523 21.8395  13
   0   5  -4 444.835 21.3735  12
   0  -5   4 465.673 21.3789   4
   0   5  -4 492.768 20.2097   9
   0  -5  -4 494.625 21.8008   6
   0   5  -4 476.621 22.0360   4
   0  -5  -4 502.119 21.8665   5
   0   5   4 442.687 20.7517  16
   0  -5  -4 486.600 21.7108  14
   0  -5   4 495.650 21.3511   3
   0   5  -4 469.480 21.3181   1
   0   5   4 463.469 21.3184   6
   0  -5  -4 390.174 20.1280   4
   0  -5  -4 483.355 21.0957  16
   0  -5   4 477.888 20.0381   9
   0  -5   4 477.088 21.4270  16
   0   5   4 497.499 20.2189  12
   0   5  -4 466.534 22.1047  16
   0   5   4 345.219 20.0895   3
   0   5  -4 480.834 22.0793   3
   0  -5  -4 471.886 20.5628   8
   0   5   4 485.394 20.4277   1
   0  -5   4 446.755 20.7221   1
   0   5   4 449.969 20.2574   8
   0  -5   4 467.961 21.0214  12
   0   5   4 486.620 20.1624   4
   0   5   4 416.311 20.6111   1
   0   5   4 496.288 21.4834   5
   0  -5  -4 494.027 21.5198  11
   0  -5   4 481.891 21.5198   8
   0   5   4 376.049 19.8218   3
   0   5   4 492.723 21.2458  11
   0  -5  -5 124.147 7.74725   3
   0  -5   5 119.964 9.78155  13
   0  -5  -5 125.630 9.52997   5
   0  -5   5 128.843 8.11994   1
   0  -5   5 127.525 8.21889  12
   0  -5  -5 122.216 8.34745  16
   0   5   5 111.133 7.95348   1
   0   5   5 79.1079 7.46005   3
   0   5  -5 139.555 9.44396   3
   0  -5  -5 99.0882 7.62086   4
   0  -5  -5 140.322 9.68192  14
   0   5  -5 120.675 9.29536   8
   0  -5  -5 135.543 9.22381  11
   0  -5  -5 124.526 9.50484   6
   0   5  -5 123.826 8.99564  12
   0   5  -5 138.294 7.57575   9
   0   5  -5 150.728 9.01180   1
   0   5  -5 139.761 9.96913  16
   0   5   5 112.591 8.24256  16
   0   5   5 117.503 7.54242   8
   0   5   5 130.335 7.89034   1
   0  -5  -5 139.714 8.15686   8
   0  -5  -6 19.7429 5.24605   4
   0   5  -6 36.3277 6.95530   3
   0   5  -6 38.2096 7.54621   4
   0   5   6 34.6745 5.24057   1
   0  -5  -6 23.0360 5.75954  16
   0  -5  -6 32.9426 5.14273   3
   0  -5  -6 32.7464 7.18451  14
   0   5  -6 27.1741 6.55688   8
   0  -5  -6 28.9024 5.40219   8
   0   5  -6 35.8502 6.20373  12
   0  -5   6 39.3070 8.06180  13
   0   5  -6 34.2510 7.29519  16
   0   5  -6 23.6127 6.08667   1
   0  -5   7 110.051 10.8617  13
   0   5  -7 110.144 9.34288  12
   0   5  -7 80.6631 9.59717  16
   0   5  -7 78.9761 10.1269   4
   0  -5  -7 100.225 10.0068  14
   0   5  -7 105.625 8.94668   1
   0   5  -7 80.9384 9.35500   3
   0  -5  -7 91.5656 8.94184  16
   0   5  -7 98.6664 9.85850   8
   0  -5  -7 102.365 8.44587   8
   0   5  -8 22.7454 7.91149   3
   0  -5  -8 38.4156 9.06231  14
   0  -5   8 30.4039 10.0449  13
   0   5  -8 23.2833 8.66627  16
   0   5  -8 22.3119 8.03232   8
   0   5  -8 25.6472 7.42781  12
   0  -5  -8 29.7572 8.00189  16
   0   5  -9 892.150 46.0093  16
   0   5  -9 939.532 45.4220   3
   0  -5  -9 1121.78 46.7696  14
   0  -5  -9 859.567 44.6515  16
   0  -5   9 1005.32 46.0149  15
   0  -5   9 1055.72 46.4369  13
   0   5  -9 1015.47 46.5259   8
   0   5 -10 7.08018 9.75584  16
   0  -5  10 15.9722 9.00658  15
   0  -5  10-3.05502 11.5174  13
   0   5 -10 26.9703 9.91695   8
   0  -5  11-5.24090 9.89025  15
   0   5  11-4.33282 13.3544  13
   0  -5  11-2.51694 12.3040  13
   0   5 -11 5.69414 10.0162   8
   0   5 -12-12.2635 10.6857   8
   0  -5  12-5.43529 12.8914  13
   0  -5  12 2.82842 10.5303  15
   0  -6   0 11179.8 461.429   8
   0  -6   0 11552.3 461.949   9
   0  -6   0 11621.1 461.845   6
   0  -6   0 11593.1 462.149  14
   0  -6   0 11665.1 462.032  10
   0  -6   0 11221.9 461.526   4
   0  -6   0 11638.3 462.002   1
   0   6   0 11691.6 462.063  14
   0   6   0 11727.6 461.816   3
   0   6   0 10895.8 461.462   8
   0  -6   0 11713.0 461.676  15
   0   6   0 11671.8 462.060   9
   0   6   0 11998.9 461.610   4
   0   6   0 11300.8 461.590  15
   0   6   0 11439.2 462.070   1
   0  -6   0 11683.4 461.856   5
   0   6  -1 1814.81 68.3312   1
   0  -6  -1 1786.81 68.3129  14
   0   6   1 1709.93 67.4099   3
   0   6  -1 1865.17 68.2889   4
   0   6   1 1842.60 68.1843   5
   0   6  -1 1777.93 68.1439   8
   0   6  -1 1736.54 67.8927   9
   0  -6   1 1810.22 68.1895   1
   0   6  -1 1840.97 68.3101   3
   0   6  -1 1865.83 68.3685  12
   0   6  -1 1789.65 68.0444  15
   0  -6   1 1746.80 67.6525   5
   0  -6  -1 1671.36 67.4793   3
   0  -6   1 1767.27 67.8266   9
   0   6   1 1844.98 68.2627  14
   0  -6   1 1727.92 68.0810  15
   0  -6  -1 1060.81 67.2394  16
   0  -6   1 1805.39 68.2223  12
   0  -6   1 1784.06 67.6677   6
   0  -6  -1 1853.52 68.3417   5
   0   6   1 1802.54 68.0601   1
   0   6   1 1758.73 68.3320   9
   0   6   1 974.260 67.1571  16
   0  -6   1 1763.68 68.3780  14
   0   6   1 1887.50 68.2176   6
   0  -6   1 1752.99 68.1761   3
   0  -6  -1 1786.87 68.1845   9
   0  -6  -1 1853.55 68.3462   6
   0  -6   2 1003.14 38.0881   4
   0   6  -2 1051.83 38.4063  12
   0   6  -2 1042.82 38.4508   3
   0  -6   2 1049.95 37.3228   9
   0  -6  -2 1055.62 38.3481   6
   0  -6   2 1008.99 38.1476   8
   0   6   2 1060.96 38.2084  14
   0   6  -2 1002.39 37.4071   9
   0  -6  -2 1018.10 38.2522  14
   0   6   2 646.933 36.6311   3
   0   6   2 1051.21 38.2894   6
   0  -6   2 1021.74 38.1428  16
   0   6   2 1042.29 38.2475   9
   0   6  -2 1053.15 38.4610   8
   0  -6   2 1003.05 37.9075   1
   0  -6   2 1049.31 38.3553  15
   0   6   2 1072.54 37.7833   1
   0   6   2 1029.21 38.2136   5
   0  -6  -2 962.801 36.6542   8
   0   6  -2 1004.99 38.5486   4
   0   6   2 516.382 36.3259   8
   0  -6   2 983.761 38.1052   3
   0   6   2 780.001 37.0956  16
   0   6  -2 1029.53 38.1608  13
   0  -6  -2 1049.20 38.3124   5
   0  -6  -2 898.063 37.1982  16
   0  -6   2 1012.98 38.0680  12
   0   6  -2 1051.43 38.1936   1
   0   6   3 3939.96 148.557  14
   0   6  -3 3717.98 147.591   9
   0  -6   3 3823.05 148.575  16
   0  -6   3 3808.50 148.451   3
   0   6   3 2743.72 147.462  16
   0   6  -3 3845.94 149.024  16
   0  -6  -3 3767.25 148.641  14
   0  -6   3 3754.31 148.573   8
   0   6  -3 3816.68 149.111   8
   0  -6   3 3800.85 148.745  13
   0   6   3 3834.80 148.074   1
   0   6   3 3302.49 147.132   3
   0   6  -3 3894.49 149.049   3
   0  -6  -3 3838.39 148.382  11
   0  -6   3 3848.87 148.555   4
   0   6   3 3883.46 148.542   6
   0  -6  -3 3611.52 147.866  16
   0   6  -3 3860.99 148.820  12
   0  -6  -3 3788.72 148.873   5
   0   6  -3 3842.08 148.524   1
   0  -6  -3 3823.80 148.912   6
   0   6   3 3420.59 147.219   8
   0  -6   3 3701.76 148.307  12
   0   6   3 3903.59 148.562   5
   0   6   3 3908.85 147.173   4
   0  -6   3 3664.32 148.141   1
   0  -6  -3 3732.11 147.393   8
   0   6  -3 3708.78 148.456  13
   0   6   3 3156.62 147.068   4
   0  -6   3 3731.24 147.463   9
   0  -6   4 17.2358 4.52763   8
   0   6   4 10.2587 3.04628   8
   0  -6   4 9.81956 4.35882  12
   0  -6  -4 7.60126 4.52023  11
   0  -6   4 8.65694 4.76106  16
   0   6   4 0.55770 4.72914  14
   0   6   4 11.4682 4.45960   6
   0  -6  -4 9.88342 5.31507  14
   0  -6   4 7.17160 4.15328   3
   0  -6   4 4.80629 2.79983   9
   0   6   4 23.6540 3.24990   4
   0   6  -4 16.0927 5.10861   8
   0  -6  -4 13.6120 3.21918   8
   0   6  -4 6.83399 3.13778   9
   0  -6  -4 9.91613 3.16390   4
   0   6  -4 11.5642 5.64357  13
   0   6   4 20.7111 4.63334   5
   0   6  -4 8.52104 5.05356   3
   0   6   4 12.9497 3.02737   3
   0   6  -4 11.1595 4.33337   1
   0  -6  -4 8.64081 3.75680  16
   0   6  -4 9.79424 4.80192   4
   0  -6  -4 7.76544 5.10566   5
   0  -6   4 12.7259 4.23504   1
   0  -6   4 13.9879 4.49258   4
   0  -6   4 18.9390 6.12717  13
   0   6   4 11.4445 3.37129  12
   0   6  -4 7.74119 5.07704  12
   0   6   4 10.1812 3.72621   1
   0  -6  -4 9.47255 5.08439   6
   0   6   4 13.5633 3.62392   1
   0   6  -4 5.22740 5.03909  16
   0  -6  -5 3.63153 5.04594  11
   0   6  -5 12.7753 6.21673   4
   0   6  -5 12.1480 5.41522  12
   0   6   5 4.35128 4.49425   1
   0   6  -5 15.0017 5.94367   8
   0  -6  -5 10.8753 4.62973  16
   0   6   5 8.32542 4.21418   3
   0  -6  -5 14.8550 4.15534   8
   0   6  -5 7.74394 5.81998  16
   0   6  -5 18.4223 6.29467   3
   0   6  -5 7.97582 3.72277   9
   0   6  -5 7.36199 5.31333   1
   0  -6  -5 10.2241 3.79837   4
   0  -6  -5 11.8848 5.70117   6
   0  -6   5 8.83712 4.61488   1
   0  -6  -5 3.48621 5.31154  14
   0   6   5 5.10008 4.34453  16
   0  -6  -5 12.2618 5.39016   5
   0  -6   5 17.8179 6.96225  13
   0  -6  -6 1992.47 78.3491   8
   0   6  -6 1940.77 80.1248  16
   0   6  -6 2079.79 80.3874   8
   0   6  -6 2043.65 78.9152   1
   0   6  -6 1892.29 79.5932   3
   0   6  -6 1658.33 79.4328   4
   0  -6  -6 1896.38 78.7204  16
   0  -6  -6 1973.32 79.4885  14
   0  -6   6 1935.43 79.5854  13
   0   6  -6 1992.36 79.2358  12
   0   6  -7 555.285 28.6893   3
   0  -6  -7 564.700 27.8580  16
   0   6  -7 612.045 27.9493   1
   0  -6  -7 639.578 28.9772  14
   0   6  -7 590.433 29.2897   8
   0  -6   7 621.246 29.2970  13
   0   6  -7 590.626 28.1916  12
   0  -6  -7 552.397 27.1143   8
   0   6  -7 522.650 28.7823  16
   0   6  -8 288.945 17.9924   3
   0   6  -8 303.948 19.3711  16
   0  -6  -8 271.600 18.2955  14
   0  -6  -8 284.490 17.6410  16
   0  -6   8 323.108 19.2167  13
   0   6  -8 345.146 18.3033  12
   0   6  -8 305.620 18.8295   8
   0   6  -9 139.561 13.7987  16
   0  -6   9 159.974 13.9089  15
   0   6  -9 131.920 12.7738   3
   0  -6  -9 175.200 14.1015  14
   0  -6   9 171.043 14.9534  13
   0   6  -9 179.856 14.6368   8
   0  -6  10 227.117 17.4325  15
   0  -6 -10 256.114 18.2720  14
   0   6 -10 221.963 17.7137   8
   0  -6  10 242.107 18.3023  13
   0   6 -11 203.204 17.2818   8
   0  -6  11 211.617 18.6649  13
   0  -6  11 169.248 16.7595  15
   0   6  11 240.330 19.6407  13
   0   6 -12 17.6869 11.3620   8
   0  -6  12 41.0734 12.0365  15
   0  -6  12 43.4641 13.9329  13
   0  -7   0 7.47108 3.42189   5
   0  -7   0 13.1884 3.82456   1
   0  -7   0 15.4142 2.44298   8
   0   7   0 9.39042 2.47205   8
   0  -7   0 11.9430 3.71807   9
   0   7   0 12.7764 4.19884  14
   0  -7   0 10.5673 2.62140   4
   0  -7   0 8.70237 4.64939  14
   0  -7   0 17.0480 4.08858  10
   0  -7   0 12.1247 3.15003  15
   0   7   0 11.8506 3.17745   3
   0   7   0 13.5705 4.01516   1
   0  -7   0 9.13665 3.49255   6
   0   7   0 8.76167 2.95159  15
   0   7   0 13.5502 2.70296   4
   0   7   0 15.4173 3.91587   9
   0  -7   1 19844.2 788.883  15
   0   7   1 19947.6 788.717  10
   0   7  -1 19500.4 788.924   8
   0   7   1 19799.3 788.957  14
   0   7   1 19894.5 788.868   1
   0  -7  -1 20027.2 789.034   6
   0  -7  -1 20192.6 788.984   9
   0   7   1 20459.0 788.947   6
   0  -7   1 19989.5 789.169  14
   0  -7   1 19827.7 788.881   3
   0   7  -1 19749.9 789.081   3
   0  -7   1 19839.2 788.457   6
   0   7  -1 19854.9 788.791  15
   0   7  -1 18196.7 788.335   5
   0   7  -1 19457.1 789.109  12
   0  -7   1 19545.5 788.650   9
   0   7  -1 20292.3 788.984   4
   0   7  -1 19845.3 788.773   9
   0   7   1 20134.9 788.278   3
   0  -7   1 19602.6 788.926   1
   0  -7  -1 20099.8 789.049   5
   0  -7   1 19652.8 788.450   5
   0   7   1 20046.0 789.159   9
   0  -7  -1 19567.4 788.301   3
   0   7  -1 20501.8 789.167   1
   0   7   1 20487.9 788.958   5
   0  -7  -1 18753.7 787.820   4
   0   7  -1 18041.6 788.333   6
   0   7   1 19829.5 787.822   4
   0  -7  -1 19669.4 789.119  14
   0  -7   1 19972.5 788.968  12
   0  -7   2 3051.09 124.197   8
   0   7   2 3045.54 124.316   9
   0   7  -2 3193.55 124.527   8
   0  -7   2 3115.17 124.094   1
   0  -7   2 3085.06 124.182  12
   0  -7   2 3142.32 124.234   4
   0  -7  -2 3162.20 124.481   6
   0   7  -2 3103.25 124.330   1
   0   7   2 3179.74 124.266   5
   0   7   2 3147.21 123.911   1
   0   7  -2 3213.79 124.585   4
   0   7   2 3165.17 124.280   6
   0  -7   2 3180.47 124.240   3
   0  -7  -2 3149.26 124.468   5
   0   7   2 3256.03 124.267  14
   0   7  -2 3147.10 124.199  13
   0   7  -2 3205.19 124.496  12
   0   7   2 2650.15 123.025   3
   0  -7   2 3101.00 123.515   9
   0  -7   2 3062.26 124.240  16
   0  -7  -2 2575.43 123.263  16
   0  -7   2 3133.18 124.415  15
   0  -7  -2 3268.61 124.434  14
   0   7  -2 2948.19 124.371   3
   0   7  -2 3075.88 123.627   9
   0   7   3 2943.20 117.144   3
   0   7  -3 3062.25 118.545  13
   0  -7   3 3043.11 118.602   8
   0   7   3 3151.21 118.674  14
   0  -7   3 3042.82 118.846  13
   0  -7   3 3037.08 117.519   9
   0   7  -3 3008.25 119.185   8
   0  -7  -3 3084.72 117.227   8
   0   7   3 1970.21 117.267  16
   0  -7  -3 3069.06 118.993   5
   0  -7   3 3040.46 118.963  15
   0  -7   3 2997.03 118.577  16
   0   7   3 2287.78 116.812   4
   0   7  -3 3014.16 119.193  16
   0   7   3 3155.17 116.957   4
   0   7   3 3081.88 118.137   1
   0   7  -3 3095.51 119.048  12
   0  -7  -3 3026.26 118.447  11
   0  -7  -3 2891.66 117.825  16
   0  -7   3 3115.94 118.320   1
   0   7  -3 3036.15 119.203   3
   0  -7  -3 2875.20 117.864   1
   0  -7  -3 3044.52 118.750  14
   0  -7   3 3099.21 118.557   3
   0  -7  -3 3018.05 118.950   6
   0   7   3 2904.15 118.639   9
   0   7   3 3173.45 118.721   6
   0  -7   3 3085.61 118.610   4
   0   7  -3 3114.51 118.706   1
   0   7  -3 3084.87 117.713   9
   0   7   3 3160.33 118.712   5
   0   7   3 2460.64 116.969   8
   0  -7   3 3073.61 118.449  12
   0  -7   4 227.977 11.9534   1
   0  -7  -4 211.781 10.7701   4
   0  -7   4 230.240 12.3076   3
   0   7   4 205.105 11.5228  16
   0  -7   4 237.965 12.4533   4
   0   7  -4 206.958 13.0363   4
   0   7  -4 252.921 12.7000   1
   0   7  -4 239.770 12.9783  12
   0  -7   4 239.078 13.2395  13
   0   7   4 202.974 10.6559   4
   0   7   4 251.310 12.6821   5
   0  -7   4 224.708 12.6219  16
   0  -7  -4 244.362 12.4528  11
   0   7   4 173.218 10.4041   3
   0  -7   4 259.515 12.3887  12
   0   7  -4 244.846 11.1441   9
   0   7  -4 246.370 13.2835  16
   0   7   4 248.891 12.7097  14
   0   7   4 245.674 12.6462   6
   0   7   4 249.030 10.6562   4
   0   7   4 246.180 11.5264   1
   0   7   4 229.048 11.0612  12
   0   7   4 199.841 10.6868   8
   0   7   4 203.424 11.5750   1
   0  -7  -4 242.108 11.0815   8
   0  -7   4 255.973 12.9252   8
   0  -7  -4 208.727 11.4428   1
   0  -7   4 229.199 10.9197   9
   0  -7  -4 258.302 13.0067  14
   0  -7  -4 241.250 12.8857   6
   0  -7  -4 231.185 11.8184  16
   0   7  -4 235.718 13.1267   8
   0   7  -4 236.094 12.7806  13
   0   7   4 245.272 12.6035   9
   0   7  -4 221.208 13.3512   3
   0  -7  -4 230.472 12.8205   5
   0   7  -5 4634.12 176.057   9
   0  -7  -5 4310.26 177.926   5
   0  -7  -5 4284.49 176.314   8
   0  -7  -5 4492.18 177.463  11
   0   7  -5 4250.73 178.226  16
   0  -7   5 4480.03 176.709   1
   0  -7   5 4568.37 177.962  13
   0   7  -5 4372.48 178.414   8
   0   7  -5 4116.82 178.276   4
   0  -7  -5 4457.24 176.988  16
   0   7   5 4479.38 176.702   1
   0  -7  -5 3602.27 175.793   4
   0   7  -5 4440.88 178.264   3
   0   7  -5 4336.45 177.726  12
   0   7  -5 4532.32 177.414   1
   0  -7  -5 4451.52 178.065   6
   0  -7  -5 4481.59 177.805  14
   0   7  -6 1329.42 58.4196  16
   0  -7  -6 1408.21 57.7572  14
   0  -7  -6 1324.85 56.7231  16
   0   7  -6 1341.93 57.3883  12
   0  -7  -6 1382.25 58.0168   6
   0  -7  -6 1324.43 56.1203   8
   0   7  -6 1345.46 58.2647   8
   0   7  -6 1107.34 57.5536   4
   0   7  -6 1408.75 57.1278   1
   0  -7   6 1380.85 57.9153  13
   0   7  -6 1206.63 57.4747   3
   0  -7  -6 1364.89 57.3221  11
   0  -7  -6 1310.31 57.8010   5
   0  -7  -7 673.040 33.9464  16
   0   7   7 770.319 34.3645   9
   0   7  -7 761.269 34.8641  12
   0   7  -7 641.952 35.3696  16
   0  -7   7 788.741 35.6256  13
   0   7  -7 811.078 34.7517   1
   0   7  -7 773.905 36.0924   8
   0  -7  -7 755.133 35.1437  14
   0   7  -7 745.107 35.2961   3
   0   7  -8 203.901 14.4689   8
   0  -7  -8 161.676 13.4429  14
   0   7  -8 152.685 13.5301  16
   0   7  -8 163.291 13.4888   3
   0  -7  -8 157.778 12.2516  16
   0  -7   8 168.582 14.3096  13
   0  -7   8 161.426 13.3604  15
   0   7  -8 179.443 13.0517  12
   0   7  -9 50.7976 10.2663   4
   0   7  -9 76.0991 11.8152  16
   0   7  -9 84.0442 10.9658   3
   0  -7  -9 101.412 11.7110  14
   0  -7   9 87.3273 11.5078  15
   0   7  -9 91.0454 11.5618   8
   0  -7   9 89.9253 12.3540  13
   0   7 -10-8.15185 9.59010   8
   0  -7  10 8.49385 11.1761  13
   0  -7 -10-0.78792 9.93676  14
   0  -7  10 14.0124 9.68378  15
   0   7 -11 665.260 37.8412   8
   0  -7  11 732.766 37.9698  15
   0  -7  11 782.940 38.4182  13
   0   7 -12 6.36081 11.3286   8
   0  -7  12 9.67514 11.4237  15
   0  -7  12-21.7831 13.0479  13
   0   8   0 11474.0 455.944   1
   0   8   0 10994.1 455.050   8
   0  -8   0 11493.2 455.596   6
   0  -8   0 11318.8 455.698   9
   0   8   0 11261.2 455.252  15
   0   8   0 11077.2 455.724  12
   0   8   0 11516.3 455.840  14
   0  -8   0 11351.1 455.581   5
   0   8   0 11562.3 455.554   3
   0  -8   0 11285.8 455.763   1
   0  -8   0 11839.3 455.897  10
   0   8   0 11463.3 455.262   4
   0  -8   0 11323.4 455.337  15
   0   8   0 11281.4 455.872   9
   0  -8   0 11199.0 454.992   8
   0  -8   0 11221.6 455.151   4
   0  -8   0 11444.4 456.027  14
   0   8   1 4724.29 185.433  10
   0  -8   1 4504.23 185.568   3
   0   8   1 4838.97 185.649   6
   0   8  -1 4711.02 185.534   8
   0   8  -1 4496.48 185.065   5
   0   8  -1 4580.41 185.507   9
   0   8   1 4672.54 184.453   4
   0  -8  -1 4741.56 185.577   1
   0   8  -1 4780.26 185.941  12
   0  -8   1 4702.73 185.557  15
   0  -8  -1 4442.39 184.939   3
   0  -8  -1 4432.33 184.439   4
   0  -8  -1 4744.68 185.769   6
   0  -8  -1 4696.16 185.740   5
   0  -8   1 4663.99 185.661   1
   0  -8  -1 4767.85 185.972  14
   0   8  -1 4512.11 185.071   6
   0   8   1 4799.21 185.648   5
   0   8  -1 4634.97 185.422  15
   0   8  -1 4730.97 185.665   4
   0  -8   1 4571.45 185.334   9
   0   8   1 4714.08 184.964   3
   0  -8   1 4503.41 185.864  14
   0   8  -1 4399.95 185.786   1
   0  -8  -1 4766.54 185.753   9
   0   8   1 4613.85 185.612   1
   0   8   1 4862.37 185.769  14
   0  -8  -1 3717.56 184.848  16
   0   8   1 4664.20 185.934   9
   0   8  -1 4678.02 185.757   3
   0   8  -2 187.137 9.95600   1
   0  -8   2 177.391 9.80188  15
   0  -8   2 178.915 9.79447   3
   0  -8  -2 182.363 10.0616   6
   0   8   2 116.934 8.38461  16
   0  -8   2 168.634 8.66862   6
   0   8   2 191.221 9.79584   5
   0   8   2 180.176 9.81951   9
   0   8  -2 180.485 9.93629  12
   0   8   2 169.500 9.64873   6
   0  -8  -2 185.098 10.0155   5
   0   8  -2 178.131 8.98567   9
   0  -8   2 177.245 9.66610   4
   0  -8   2 185.114 8.90024   9
   0   8   2 181.260 9.82376  14
   0  -8  -2 141.748 8.52082  16
   0  -8  -2 191.234 10.1352  14
   0   8  -2 188.994 10.0244   3
   0  -8   2 202.731 9.54147   8
   0   8   2 181.439 9.51874   1
   0  -8   2 162.325 9.66247  12
   0   8  -2 193.527 9.79882   8
   0   8  -2 188.322 9.96337   4
   0   8  -2 203.238 10.1952  13
   0  -8   2 191.842 9.70351  16
   0   8   2 162.911 8.14095   3
   0  -8   2 172.672 9.58291   1
   0  -8   2 174.748 8.67395   5
   0  -8   3 5.16691 3.00120   9
   0  -8   3 3.68259 3.99870   3
   0   8   3 3.77541 2.00504   4
   0  -8   3 6.57173 4.19077   1
   0   8   3 9.33085 4.30286   6
   0  -8  -3 6.04372 4.32067  14
   0   8   3 4.55382 1.78556   4
   0  -8   3-0.27135 3.97183  16
   0  -8  -3 4.93710 4.42564   6
   0  -8   3 5.85742 4.20374  12
   0   8   3 7.72554 4.74635  14
   0   8  -3 3.32991 5.05039  13
   0  -8   3 5.21994 4.64486  15
   0   8   3 3.52178 2.50076   3
   0   8   3 11.0845 3.86659   1
   0   8  -3 6.84640 4.24992   8
   0  -8   3 3.45872 4.28838   4
   0   8   3 5.06847 4.18815   5
   0   8  -3 5.16069 3.26633   9
   0  -8  -3 6.65258 3.75209   1
   0   8  -3 0.65010 4.49990   3
   0  -8  -3 7.36251 2.16209   8
   0   8  -3 3.05556 4.41227  12
   0  -8  -3 8.32650 4.33943   5
   0  -8  -3 11.5457 4.39643  11
   0   8   3 13.5778 4.37729   9
   0   8   3 1.10822 3.36494  16
   0   8   3 3.24552 2.57954   3
   0   8  -3 1.95153 4.60688   1
   0   8   3 5.94980 2.07685   8
   0  -8   3 2.15790 3.90930   8
   0  -8   4 1282.71 48.5029  12
   0  -8  -4 1230.61 49.2902   5
   0  -8  -4 1265.98 48.0273  16
   0   8   4 1200.97 47.3156  12
   0   8   4 1255.11 48.8923   9
   0   8   4 1318.94 48.2790   1
   0  -8   4 1256.87 47.2701   9
   0   8   4 1013.24 46.7992   8
   0  -8  -4 1257.32 49.1862  14
   0   8  -4 1270.10 49.6658  16
   0   8  -4 1214.17 49.5955   8
   0   8  -4 1246.35 47.4674   9
   0  -8   4 1242.07 49.2550  15
   0   8   4 1312.17 48.8983  14
   0   8   4 774.943 47.0634  16
   0  -8  -4 1242.66 48.5952  11
   0   8   4 1050.11 46.7137   3
   0  -8   4 1279.37 49.3319  13
   0  -8  -4 1251.19 47.1799   8
   0   8  -4 1217.94 48.7508   1
   0   8   4 820.256 46.7047   3
   0   8  -4 1262.55 49.6985   4
   0  -8  -4 971.205 47.3768   1
   0  -8  -4 1298.00 49.4725   6
   0   8   4 973.523 46.6306   4
   0   8  -4 1257.99 49.6468   3
   0  -8   4 1253.93 48.2326   1
   0   8  -4 1220.38 49.2939  12
   0   8  -5 5009.85 212.202   8
   0   8  -5 5096.91 212.036   3
   0   8   5 4936.49 211.032   9
   0  -8  -5 5199.93 211.087  11
   0   8  -5 5324.61 209.703   9
   0   8  -5 5016.15 211.918  16
   0   8  -5 5443.63 211.276   1
   0  -8  -5 5286.81 209.892   8
   0   8   5 5232.83 210.399   1
   0  -8  -5 5290.27 210.605  16
   0  -8  -5 5384.37 211.611  14
   0   8  -5 5027.54 211.697  12
   0  -8  -5 5229.73 211.769   5
   0  -8   5 4954.52 211.683  15
   0  -8   5 5186.54 211.566  13
   0  -8  -5 5290.05 211.803   6
   0   8  -5 4874.17 211.940   4
   0  -8  -6 227.718 13.5290  11
   0  -8   6 196.839 14.0694  15
   0  -8  -6 226.009 12.8008  16
   0   8  -6 236.813 13.7605  12
   0  -8  -6 211.035 13.9721   6
   0   8  -6 217.823 14.4331   8
   0   8   6 233.569 13.3366   9
   0  -8  -6 211.768 13.8081   5
   0  -8  -6 211.992 13.6798  14
   0   8  -6 240.248 14.4219   3
   0   8  -6 196.540 14.3978  16
   0  -8   6 232.532 14.6800  13
   0   8  -6 211.794 13.1230   1
   0  -8  -7 1.65908 6.74257  14
   0   8  -7 11.2664 6.73859  12
   0   8  -7 12.5151 7.46075   8
   0   8  -7-1.88187 6.14160   1
   0  -8   7 1.20274 7.46842  15
   0  -8   7 5.57755 8.11518  13
   0   8   7 6.87427 5.92093   9
   0   8  -7 5.94926 7.76814  16
   0  -8  -7-0.45838 5.66820  16
   0   8  -7 14.7341 7.57204   3
   0  -8  -8 229.173 15.3673  14
   0   8  -8 228.041 16.0919   8
   0  -8   8 234.602 15.7198  15
   0   8  -8 192.555 15.4996  16
   0   8  -8 200.231 15.1413   3
   0  -8   8 225.400 15.7044  13
   0   8  -8 223.806 14.7727  12
   0   8  -8 135.035 14.5789   4
   0  -8   9 25.8131 8.71730  15
   0  -8   9 24.6135 10.5357  13
   0   8  -9 9.21120 8.97508   8
   0  -8  -9 14.9316 8.95377  14
   0   8  -9 11.9997 9.16612   3
   0   8  -9 18.8271 9.97500   4
   0  -8  10 286.466 20.0778  15
   0  -8  10 345.656 21.7100  13
   0   8 -10 278.792 20.5046   8
   0   8 -10 260.554 19.3457   3
   0  -8 -10 329.895 20.6881  14
   0  -8  11 170.618 16.6085  15
   0   8 -11 126.363 15.4739   8
   0  -8  11 149.745 17.0036  13
   0  -8 -11 142.905 15.9063  14
   0  -8  12 40.1748 12.3424  15
   0   8 -12 31.2517 12.9732   8
   0  -8  12 43.7528 14.2326  13
   0   9   0 11.3436 3.14997   4
   0   9   0 9.13265 4.33207  14
   0  -9   0 10.8248 2.92273   4
   0  -9   0 12.5564 2.61893   8
   0   9   0 15.8476 4.47887   1
   0   9   0 12.2047 3.56885   3
   0  -9   0 8.53740 4.07578   1
   0   9   0 22.6759 4.52604   9
   0  -9   0 14.0351 3.86597   6
   0  -9   0 13.4770 5.22848  14
   0  -9   0 9.30792 4.11870   9
   0   9   0 9.56520 3.19557  15
   0  -9   0 14.5283 4.49513  10
   0  -9   0 15.3387 3.98287   5
   0   9   0 15.7427 4.24735  12
   0   9   0 9.15452 2.62867   8
   0  -9   1 3409.37 138.510   3
   0   9  -1 3344.40 138.882   1
   0   9  -1 3553.76 138.526   8
   0   9   1 3526.60 138.571   6
   0   9   1 3635.68 138.624   5
   0   9  -1 3442.46 138.351  15
   0  -9   1 3403.94 138.331   9
   0  -9  -1 3487.81 138.747   5
   0  -9  -1 3445.19 137.954   3
   0   9  -1 3443.81 138.804   3
   0  -9   1 3443.07 138.516  15
   0   9   1 3612.41 138.765  14
   0  -9  -1 3470.44 137.391   4
   0   9   1 3496.88 137.941   3
   0  -9  -1 3505.29 138.593   1
   0   9  -1 3486.81 138.970  12
   0   9   1 3546.58 138.467  10
   0  -9  -1 3313.63 137.119   8
   0  -9  -1 3570.71 138.735   9
   0  -9   1 3473.53 139.004  14
   0  -9  -1 2342.72 137.619  16
   0   9  -1 3567.71 138.669   4
   0  -9   1 3412.21 138.114   6
   0   9   1 3465.10 138.953   9
   0   9  -1 3372.73 138.040   6
   0   9  -1 3451.90 138.699  14
   0  -9   1 3483.05 138.151   5
   0  -9  -1 3546.94 139.069  14
   0   9  -1 3438.25 138.545   9
   0   9   1 3559.10 137.405   4
   0  -9  -1 3409.38 138.693   6
   0   9  -1 3411.13 138.065   5
   0   9   1 3523.08 138.714   1
   0  -9   1 3440.05 138.657   1
   0  -9  -2 50.6714 4.47202  16
   0   9   2 58.2142 5.83799   6
   0  -9   2 36.6734 5.44886  16
   0   9  -2 54.4837 5.21921   8
   0  -9   2 60.7297 4.64667   5
   0  -9   2 58.9995 5.64532   1
   0   9   2 54.6259 3.87532   3
   0  -9  -2 39.1916 3.95170   3
   0   9  -2 62.2491 5.73395   1
   0  -9   2 60.8362 4.74975   9
   0  -9  -2 74.2448 5.86697   6
   0  -9  -2 58.3832 5.60622   5
   0   9   2 48.6996 6.01109  14
   0   9   2 62.6486 5.92881   5
   0  -9   2 56.2040 5.35954   4
   0   9  -2 55.6145 5.62191   3
   0   9  -2 63.2656 6.31105  13
   0  -9   2 51.3514 4.56133   6
   0  -9   2 51.5965 5.90912  14
   0  -9  -2 48.8529 5.84654  14
   0   9   2 54.5283 5.28890   1
   0  -9   2 57.0099 5.40898  12
   0   9  -2 49.0893 5.90422   4
   0   9  -2 55.0837 4.79073   9
   0  -9   2 63.1608 5.63622  15
   0   9   2 36.3137 4.14867  16
   0  -9   2 53.4638 5.57830   3
   0   9   2 53.6809 5.92961   9
   0   9  -2 47.6526 5.78484  12
   0  -9   2 60.1997 5.27255   8
   0  -9  -3 2487.20 95.7480  14
   0  -9   3 2390.48 95.3004   4
   0  -9  -3 1734.86 93.5783   3
   0   9  -3 2399.96 95.9944   8
   0   9  -3 2422.37 95.8780  12
   0   9  -3 2490.30 95.7520   1
   0  -9  -3 2273.04 94.7365   1
   0   9   3 1802.36 94.0519  16
   0   9   3 2457.54 93.2254   4
   0   9   3 2406.23 95.0122   1
   0   9   3 1976.60 93.7411   3
   0   9  -3 2468.01 96.2860   3
   0   9   3 2522.39 95.5793   6
   0   9  -3 2420.05 94.6291   9
   0  -9   3 2372.85 95.4197  16
   0  -9  -3 2454.61 95.9453   5
   0  -9   3 2441.51 95.3745  12
   0  -9  -3 2518.38 96.0009   6
   0   9   3 2379.72 95.7305   9
   0  -9   3 2369.86 95.4090   3
   0  -9   3 2400.50 95.3248   8
   0  -9   3 2359.90 94.3172   9
   0   9   3 2453.52 95.4920   5
   0  -9  -3 2189.23 94.3638  16
   0   9  -3 2455.91 95.3845  13
   0  -9  -3 2437.70 93.5119   8
   0  -9  -3 2483.31 95.3189  11
   0  -9   3 2377.79 95.0861   1
   0  -9   3 2414.15 95.8198  15
   0   9   3 2576.73 95.5119  14
   0  -9  -4 203.743 10.5369  16
   0  -9   4 225.320 11.2225   1
   0   9  -4 209.130 12.4218   4
   0  -9  -4 220.281 12.1267   6
   0  -9  -4 216.124 12.1296  14
   0   9   4 172.788 10.1645  16
   0   9  -4 203.619 10.1682   9
   0   9  -4 228.006 12.4879   8
   0  -9   4 200.969 12.2346  13
   0  -9   4 196.882 12.0000  15
   0   9   4 157.157 8.93783   4
   0  -9  -4 209.552 12.0370   5
   0   9   4 115.957 9.12324   3
   0   9  -4 218.582 12.0391  12
   0   9  -4 219.848 11.7889   1
   0  -9  -4 215.156 9.46446   8
   0  -9  -4 200.064 11.1657  11
   0   9   4 207.355 11.9254   9
   0   9  -4 254.770 13.1620   3
   0   9   4 234.495 10.9724   1
   0  -9   4 204.898 9.85842   9
   0   9  -5 2944.30 125.518   8
   0   9  -5 3162.45 123.225   9
   0  -9  -5 2944.64 122.992   8
   0   9   5 3191.37 123.988   1
   0  -9  -5 3066.71 124.540  11
   0   9  -5 2829.85 124.999  12
   0  -9  -5 3041.31 125.350   5
   0  -9  -5 2992.21 123.851  16
   0   9  -5 3056.35 124.745   1
   0   9   5 3085.96 124.776   9
   0   9  -5 2764.10 125.379   4
   0  -9  -5 3092.93 125.143  14
   0  -9   5 2954.01 125.285  15
   0   9  -5 2849.25 125.443   3
   0  -9  -5 3073.56 125.402   6
   0  -9   5 3147.72 125.281  13
   0  -9  -6 633.653 29.6990  16
   0   9  -6 597.048 31.2034  16
   0   9   6 660.357 30.5481   9
   0   9  -6 683.543 30.6394   1
   0  -9   6 633.886 31.1807  15
   0  -9  -6 663.324 30.9077  14
   0   9  -6 691.081 31.7846   3
   0  -9   6 696.381 31.5222  13
   0   9  -6 599.609 31.2803   8
   0  -9  -6 639.987 31.3367   6
   0  -9  -6 681.174 31.5863   5
   0  -9  -6 649.931 30.4184  11
   0   9  -6 677.976 31.1808  12
   0  -9   7 562.257 28.3500  13
   0  -9  -7 539.436 27.8516  14
   0   9  -7 562.474 27.2627   1
   0   9  -7 585.326 28.8572   8
   0   9  -7 576.351 28.1080  12
   0  -9   7 535.245 28.2731  15
   0  -9  -7 575.987 26.9615  16
   0   9  -7 538.202 28.5172   3
   0   9   7 562.917 27.1862   9
   0  -9  -8 73.2608 9.86311  14
   0  -9   8 59.5086 10.3858  13
   0   9  -8 53.5018 9.62027   8
   0   9  -8 53.5155 9.06668  12
   0  -9   8 43.0035 9.14435  15
   0   9  -8 22.0929 9.11714   4
   0   9  -8 40.3405 8.93798   3
   0   9  -9 185.443 15.9262   3
   0   9  -9 221.059 15.5328  12
   0  -9   9 197.868 16.0477  15
   0   9  -9 235.633 17.4098   8
   0  -9  -9 242.241 16.5949  14
   0  -9   9 232.085 16.8306  13
   0   9 -10 43.4045 11.0307   3
   0   9 -10 44.1577 11.0348   8
   0  -9  10 69.7652 13.1187  13
   0  -9 -10 81.1983 12.7018  14
   0  -9  10 63.8380 11.3956  15
   0   9 -11 177.632 16.9275   8
   0  -9 -11 164.197 16.4071  14
   0  -9  11 152.603 17.2774  13
   0  -9  11 162.863 16.6544  15
   0  -9  12 20.8486 11.3701  15
   0  -9  12 0.91734 13.0587  13
   0   9 -12 8.79735 12.4575   4
   0   9 -12 6.56832 11.5606   8
   0  10   0 1856.59 73.2845   4
   0  10   0 1767.84 73.9215  12
   0  10   0 1779.94 74.1012   9
   0  10   0 1810.82 73.9754  14
   0  10   0 1816.47 73.6353   3
   0 -10   0 1831.97 72.8979   8
   0  10   0 1724.09 72.9536   8
   0 -10   0 1675.65 73.7887   1
   0 -10   0 1795.99 73.6943   5
   0 -10   0 1794.92 73.7780   9
   0 -10   0 1781.39 73.1189   4
   0 -10   0 1839.08 74.3190  14
   0  10   0 1840.32 74.1992   1
   0 -10   0 1758.88 73.6496   6
   0 -10   0 1812.81 74.0358  10
   0  10   0 1791.10 73.2139  15
   0  10   1 202.826 10.0406   5
   0  10  -1 201.534 10.6917   1
   0 -10  -1 185.084 10.1587   6
   0  10  -1 200.743 10.2360   3
   0  10   1 173.648 10.0837   1
   0  10   1 188.640 9.89638  10
   0 -10   1 204.165 10.5761  14
   0 -10   1 167.031 9.37311   5
   0 -10   1 168.003 9.35883   6
   0  10   1 181.893 9.84198   6
   0  10   1 204.290 10.5560  14
   0 -10   1 195.119 10.1700   1
   0  10  -1 193.308 9.44257   6
   0 -10  -1 193.182 10.2115   5
   0  10   1 189.115 10.4600   9
   0  10   1 193.473 8.46455   4
   0 -10  -1 177.470 9.13098   3
   0  10  -1 190.798 9.71118  15
   0 -10   1 189.570 9.80624   9
   0 -10   1 182.581 9.89166  15
   0  10  -1 194.258 10.0899   9
   0 -10  -1 181.265 8.41932   4
   0 -10  -1 186.599 10.2470   9
   0  10  -1 184.457 9.81918   4
   0  10  -1 176.096 10.1332  12
   0 -10   1 193.264 9.35761   8
   0 -10   1 183.273 9.92420   3
   0  10  -1 189.907 9.44576   5
   0  10  -1 179.099 10.3135  14
   0  10  -1 183.570 9.56708   8
   0 -10  -1 182.209 8.04663   8
   0 -10  -1 182.547 8.08443   7
   0 -10  -1 193.045 10.0321   1
   0 -10  -1 187.526 10.8378  14
   0 -10  -1 127.890 9.03762  16
   0  10   1 183.297 9.12465   3
   0 -10   2 836.934 35.3701   4
   0  10  -2 831.268 35.9015   1
   0 -10  -2 900.117 36.0711   5
   0  10  -2 850.964 35.9479  12
   0 -10   2 907.302 35.6380   1
   0  10  -2 851.290 35.7281   8
   0 -10   2 872.177 35.7264  15
   0 -10   2 862.880 34.7370   5
   0  10   2 878.738 35.4496   1
   0  10   2 877.322 36.0979   9
   0 -10   2 826.546 34.8687   9
   0 -10  -2 879.958 35.9960  14
   0  10   2 890.891 35.6479   5
   0  10   2 890.462 35.6228   6
   0 -10   2 832.345 35.5326  12
   0 -10  -2 877.420 35.9728   6
   0  10  -2 894.977 36.0450   3
   0 -10   2 822.437 35.3115  16
   0 -10   2 868.661 34.7539   6
   0 -10   2 841.339 36.0699  14
   0 -10  -2 653.318 34.3874  16
   0  10   2 843.560 34.2612   3
   0  10  -2 840.560 35.1178   9
   0  10  -2 874.055 35.9150   4
   0 -10   2 857.801 35.4730   3
   0  10   2 918.622 35.8246  14
   0 -10  -3 503.322 22.9566  14
   0 -10  -3 539.707 23.3355   6
   0  10  -3 559.347 23.5978   3
   0  10  -3 521.466 22.9057  13
   0 -10  -3 517.000 20.3248   8
   0 -10  -3 556.609 23.3525   5
   0 -10   3 500.913 22.6620   4
   0  10   3 501.436 20.9679   3
   0 -10  -3 433.242 21.3853  16
   0  10  -3 526.748 23.4758  12
   0 -10   3 535.502 23.2159  15
   0 -10   3 508.299 21.5950   9
   0 -10   3 494.997 22.6334   3
   0  10  -3 520.445 21.9313   9
   0  10   3 295.614 20.9942  16
   0  10   3 530.143 23.1076   9
   0 -10   3 499.723 22.5925   8
   0 -10  -3 366.842 20.7523   3
   0  10   3 545.492 22.4536   1
   0  10   3 517.628 22.8639   5
   0 -10   3 498.679 22.6589  16
   0 -10   3 536.422 22.6418  12
   0  10  -3 536.763 23.1813   1
   0  10   3 550.697 22.9800   6
   0  10   3 530.751 22.8809  14
   0 -10  -3 487.234 22.0697   1
   0 -10   3 555.915 22.6903   1
   0  10  -3 496.476 23.0549   8
   0  10   4 358.529 17.1188   9
   0  10   4 254.247 15.1291  16
   0 -10  -4 358.792 17.4275   5
   0 -10  -4 331.422 16.3712  11
   0 -10  -4 330.978 15.5660  16
   0  10  -4 375.249 17.7665   8
   0  10  -4 353.986 16.9856   1
   0  10   4 236.209 14.3884   3
   0  10   4 389.189 16.3163   1
   0  10  -4 329.039 17.4250   3
   0  10  -4 341.824 17.6370   4
   0 -10  -4 274.330 15.3708   1
   0  10  -4 362.199 17.6464  12
   0 -10  -4 362.126 17.2997  14
   0 -10   4 351.272 17.4258  15
   0  10  -4 346.611 15.5165   9
   0 -10  -4 376.548 17.6325   6
   0 -10  -4 354.975 14.4780   8
   0  10  -5 377.699 19.6529   8
   0  10   5 399.844 18.1377   1
   0  10   5 403.281 19.1948   9
   0  10  -5 377.866 17.2579   9
   0 -10  -5 331.099 18.9959  14
   0  10  -5 345.894 19.7025   3
   0 -10  -5 386.670 19.5003   6
   0  10  -5 338.698 19.0854  12
   0 -10  -5 354.664 17.7084  16
   0  10  -5 331.323 19.3479   4
   0 -10  -5 359.358 18.6066  11
   0 -10   5 347.746 19.4431  15
   0  10  -5 379.731 19.0732   1
   0 -10   5 395.247 19.8926  13
   0 -10  -5 373.928 19.3717   5
   0  10  -6 58.5915 8.09731   8
   0 -10   6 67.1030 9.14810  13
   0 -10  -6 45.4529 7.73155   5
   0 -10  -6 55.4595 8.17519   6
   0  10  -6 53.0410 7.66036   1
   0 -10  -6 52.2054 6.45062  16
   0  10   6 51.2402 7.58813   9
   0  10  -6 56.8975 8.13617   3
   0 -10  -6 68.8538 7.69506  11
   0 -10  -6 57.7233 8.04632  14
   0 -10   6 51.8290 8.11523  15
   0  10  -6 39.7404 7.52612  12
   0  10  -7 144.562 12.2772   3
   0 -10  -7 132.222 10.7564  11
   0  10   7 137.372 10.9023   9
   0 -10   7 116.292 11.8446  15
   0  10  -7 166.850 12.7062   8
   0 -10   7 127.656 12.4251  13
   0 -10  -7 133.702 12.1279   6
   0 -10  -7 118.847 11.3894  14
   0  10  -7 133.766 11.6634  12
   0  10  -7 122.773 10.7480   1
   0 -10  -7 99.6409 11.0842   5
   0  10  -8-0.73046 8.36232   3
   0 -10  -8 1.93454 7.84178  14
   0  10  -8 11.4706 7.82260  12
   0 -10   8 10.6090 8.26813  15
   0  10  -8-1.62195 8.34261   4
   0 -10   8 6.52236 9.16900  13
   0  10  -8 0.78207 7.96511   8
   0 -10   9 70.8162 11.8689  15
   0 -10   9 85.2514 13.0717  13
   0  10  -9 71.9809 10.5439  12
   0  10  -9 67.1653 11.5567   3
   0 -10  -9 75.1760 11.4995  14
   0  10  -9 60.0707 11.5294   8
   0  10 -10 43.9700 11.9825   8
   0 -10  10 70.5230 13.2026  13
   0 -10  10 34.5830 11.2169  15
   0  10 -10 31.7543 10.9495   3
   0 -10 -10 35.9096 10.8356  14
   0 -10 -11 27.9835 11.6015  14
   0 -10  11 27.5463 13.4086  13
   0  10 -11 36.3137 11.5305   8
   0 -10  11 38.4563 11.8753  15
   0 -10  12 147.827 15.9724  15
   0  10 -12 123.274 15.7760   8
   0 -10  12 139.595 17.5640  13
   0 -11   0 4.10002 5.24965  14
   0  11   0 3.86232 3.54332   3
   0  11   0 3.73448 4.55078  14
   0 -11   0 3.37791 4.44567  10
   0  11   0 4.30770 3.05916   4
   0  11   0 3.50165 4.34711   9
   0 -11   0 3.25916 2.93465   4
   0 -11   0 4.30264 4.24888   1
   0 -11   0 8.18247 4.38442   9
   0 -11   0 7.16891 2.58488   8
   0 -11   0 2.45900 3.81232   6
   0  11   0 5.03516 3.93040  12
   0  11   0 7.99536 4.57323   1
   0 -11   0 6.93622 3.82955   5
   0  11   0 5.83527 3.41263  15
   0 -11  -1 90.5895 6.42117  16
   0  11  -1 105.642 7.02462   4
   0 -11  -1 97.4813 6.27300   3
   0  11  -1 99.4777 6.65492   8
   0  11   1 98.7261 7.07901  10
   0 -11  -1 99.6447 7.39916   9
   0 -11   1 108.440 7.76479  14
   0 -11  -1 86.1755 7.15520   1
   0 -11  -1 105.941 7.11901   5
   0  11  -1 115.353 7.74237   1
   0 -11  -1 98.5216 5.03796   7
   0  11   1 104.068 7.84151  14
   0  11  -1 104.945 7.65988  14
   0  11   1 105.331 6.28918   3
   0 -11   1 109.113 6.69439   6
   0  11  -1 111.703 7.24585   3
   0  11   1 104.290 5.46078   4
   0  11  -1 91.0354 6.42628   5
   0 -11  -1 94.4843 5.41692   4
   0 -11   1 103.338 6.26947   8
   0 -11   1 104.277 7.04927  15
   0 -11   1 104.722 7.48483   1
   0  11  -1 83.7999 6.28760   6
   0 -11  -1 114.997 7.28870   6
   0 -11   1 111.087 6.66753   5
   0 -11  -1 108.185 4.98191   8
   0  11  -1 97.9390 7.28156   9
   0  11  -1 107.708 7.46005  12
   0  11  -1 98.4969 6.70552  15
   0  11   1 109.203 6.09612  15
   0  11   1 113.564 7.82558   9
   0  11   1 94.0053 7.24442   1
   0 -11   1 101.472 7.01066   3
   0 -11  -1 108.915 8.26214  14
   0 -11   1 107.995 6.86228   9
   0 -11  -2 283.748 15.3029  16
   0  11  -2 379.238 17.0014   4
   0  11   2 344.173 15.0574   3
   0  11   2 368.825 17.0440   9
   0  11   2 180.777 14.6954  16
   0 -11  -2 350.332 16.7681   5
   0 -11   2 372.631 16.5740  12
   0  11  -2 397.212 17.2475   1
   0 -11   2 334.732 15.5648   6
   0  11   2 390.128 16.6554   1
   0  11   2 388.628 16.7357   5
   0 -11   2 387.356 16.8303  15
   0  11  -2 352.001 17.0668  12
   0  11  -2 386.208 16.3529   9
   0  11   2 393.402 16.7874   6
   0  11   2 366.319 16.2960  10
   0  11  -2 385.006 17.2018   3
   0 -11  -2 345.224 16.7354   6
   0 -11   2 325.073 15.5268   5
   0 -11   2 375.776 16.7039   1
   0 -11   2 346.484 15.8384   9
   0  11   2 353.718 16.7247  14
   0 -11   2 358.679 16.5728   3
   0  11  -2 371.061 16.8177   8
   0 -11  -2 263.578 14.9371   3
   0 -11  -2 375.056 17.2556  14
   0 -11   2 358.771 16.1889   4
   0 -11   2 357.804 17.0975  14
   0 -11   3 5144.68 216.901  16
   0  11  -3 5400.45 217.800  12
   0 -11   3 5183.52 216.090   6
   0  11   3 5313.51 215.500   3
   0  11   3 5280.20 217.596   9
   0 -11   3 5360.21 216.145   9
   0 -11   3 5225.37 216.941   4
   0 -11  -3 5470.31 217.575  14
   0  11   3 5660.70 217.238  14
   0 -11  -3 5632.97 217.814   5
   0 -11   3 5316.28 217.509  15
   0  11   3 5575.84 216.906   1
   0  11  -3 5402.04 217.562   1
   0 -11  -3 5566.10 217.781   6
   0 -11   3 4974.19 216.005   5
   0  11  -3 5316.03 217.673   8
   0 -11   3 5359.19 216.978   8
   0 -11   3 5461.06 216.947   1
   0  11  -3 5219.41 217.684   3
   0  11  -3 5500.76 216.527   9
   0  11  -4 341.702 16.3662   9
   0  11   4 378.108 17.2514   1
   0  11  -4 343.549 18.7792   3
   0  11  -4 370.559 18.4136   8
   0 -11   4 354.553 18.1436  15
   0  11  -4 367.828 18.3127  12
   0 -11  -4 328.507 16.3349  16
   0  11  -4 358.323 18.5703   4
   0 -11  -4 306.971 16.4277   1
   0 -11  -4 354.129 18.3446   6
   0 -11  -4 347.527 18.0002  14
   0 -11  -4 335.798 17.2939  11
   0  11  -4 371.475 18.0863   1
   0 -11  -4 328.320 17.9902   5
   0  11   4 360.078 18.2119   9
   0 -11  -5 51.0339 7.20090   6
   0 -11   5 56.6189 7.65218  15
   0  11  -5 47.7036 7.03172   1
   0  11   5 57.7419 7.10969   9
   0  11  -5 59.0583 7.62678   4
   0 -11  -5 37.4487 7.16277  14
   0 -11  -5 47.9627 5.75255  16
   0  11  -5 48.3372 7.69181  12
   0  11  -5 47.0512 7.22845   8
   0  11  -5 41.2992 7.61592   3
   0  11  -5 59.9274 5.50735   9
   0 -11  -5 57.7508 6.58840  11
   0 -11  -5 41.5280 7.16249   5
   0  11   5 67.3979 6.21019   1
   0 -11  -6 2.28790 5.68391  11
   0 -11  -6 6.23351 6.22346   6
   0 -11   6 13.5938 7.12957  15
   0  11  -6 4.96149 6.42366   8
   0  11  -6-1.44716 6.08618   1
   0  11  -6 4.35678 5.87601  12
   0 -11  -6 3.28902 4.38366  16
   0 -11   6 15.0076 7.90105  13
   0 -11  -6 13.4103 6.64876  14
   0  11  -6 5.46781 6.88156   3
   0 -11  -6-0.56564 6.13939   5
   0  11   6 1.94378 5.78393   9
   0  11  -7 93.8460 10.6306  12
   0 -11  -7 109.220 11.2252   5
   0 -11  -7 98.9837 10.7861  14
   0  11  -7 101.063 10.1236   1
   0  11   7 99.2403 9.75921   9
   0 -11  -7 109.956 10.0051  11
   0 -11  -7 80.1441 10.3986   6
   0 -11   7 117.611 11.8752  13
   0  11  -7 108.002 11.4004   3
   0 -11   7 67.5322 10.5647  15
   0  11  -7 97.8011 10.8370   8
   0 -11   8 206.216 15.7575  13
   0 -11   8 209.261 15.3737  15
   0  11  -8 209.842 14.9576  12
   0  11  -8 191.688 15.4602   8
   0 -11  -8 194.931 14.5177  14
   0  11  -8 195.625 15.2983   3
   0  11  -9 700.121 36.0747  12
   0  11  -9 679.820 36.5477   3
   0  11  -9 734.629 37.9059   8
   0 -11  -9 755.199 36.7430  14
   0 -11   9 819.142 37.5760  13
   0 -11   9 730.079 37.0506  15
   0  11 -10 30.8636 11.5443   3
   0 -11  10 45.6677 11.7081  15
   0  11 -10 48.6044 12.3787   8
   0 -11  10 57.1722 13.0685  13
   0 -11 -10 57.8996 11.8314  14
   0 -11  11 11.3426 12.2310  13
   0  11 -11 14.7510 11.0974   8
   0 -11  11 19.9932 10.9385  15
   0 -11 -11 6.14306 10.6317  14
   0 -11  12 60.7265 14.8578  13
   0 -11  12 86.5601 14.7287  15
   0  11 -12 73.2444 14.3410   8
   0 -12   0 246.481 13.8543  14
   0 -12   0 249.428 13.2935   1
   0  12   0 259.676 13.4556  14
   0  12   0 236.801 13.2326  12
   0  12   0 267.305 12.2820   4
   0 -12   0 252.678 11.8220   7
   0 -12   0 244.648 12.0296   4
   0  12   0 272.590 12.8375   3
   0 -12   0 245.501 12.7891   5
   0  12   0 245.830 12.2144  15
   0  12   0 275.358 13.7714   1
   0 -12   0 260.343 13.5152  10
   0  12   0 260.110 13.5535   9
   0 -12   0 269.284 11.7204   8
   0 -12   0 237.512 12.8142   9
   0 -12   0 243.699 12.3924   3
   0 -12   0 255.749 12.8703   6
   0  12   1 4949.24 191.540   3
   0 -12  -1 4854.10 192.828  14
   0 -12   1 4927.63 192.051   3
   0 -12   1 4790.00 192.770  14
   0 -12   1 4749.61 191.676   5
   0  12   1 5014.24 192.064  10
   0 -12  -1 4701.49 192.298   5
   0  12  -1 4827.45 192.696   1
   0 -12  -1 4866.42 192.302   9
   0  12  -1 4860.98 192.399   3
   0  12  -1 4778.79 191.562   6
   0 -12  -1 4823.92 190.782   4
   0  12  -1 4853.49 191.804  15
   0 -12  -1 4739.90 192.324   6
   0 -12  -1 4844.93 191.447   3
   0  12  -1 4791.63 192.300   9
   0  12  -1 4668.70 192.054   4
   0  12   1 4805.19 192.689   9
   0  12  -1 4718.26 191.842   8
   0 -12  -1 3797.74 191.212  16
   0 -12   1 4767.43 191.926   9
   0  12   1 4968.93 192.369  14
   0  12   1 4490.14 190.796   4
   0 -12  -1 4773.69 190.471   7
   0 -12   1 4729.14 192.229   1
   0 -12   1 4706.60 191.496   8
   0  12  -1 4664.44 192.542  12
   0 -12   1 4861.96 192.076  15
   0 -12  -1 4599.89 190.403   8
   0  12   1 4865.66 191.236  15
   0  12  -1 4669.02 192.296  14
   0  12   1 4694.90 192.349   1
   0 -12   1 4787.06 191.685   6
   0  12  -1 4829.70 191.597   5
   0 -12  -1 4749.19 192.096   1
   0 -12   2 7072.89 284.330  14
   0 -12   2 6975.01 282.935   6
   0 -12   2 7178.52 283.193   9
   0  12  -2 6955.32 284.207   3
   0  12   2 7062.74 282.527   3
   0  12   2 6732.76 281.594   4
   0  12  -2 6920.96 284.281  12
   0 -12  -2 7226.76 284.186   5
   0 -12  -2 7131.73 284.149   6
   0  12  -2 7043.46 283.967   8
   0 -12   2 7258.66 283.952  15
   0 -12  -2 6397.98 282.521   3
   0  12   2 7277.10 283.435  10
   0  12   2 7349.15 283.875  14
   0  12  -2 7252.65 284.184   4
   0  12   2 7346.48 283.802   5
   0 -12   2 6981.49 283.511   4
   0  12   2 7114.33 284.392   9
   0  12   2 7198.37 283.772   1
   0  12  -2 7072.85 283.558   9
   0 -12   2 6949.65 282.935   5
   0 -12   2 7086.92 283.739   1
   0 -12  -2 7218.73 284.320  14
   0 -12   2 7204.40 283.722   3
   0  12  -2 6889.40 284.240   1
   0  12   2 7220.74 283.751   6
   0  12   3 23.9970 5.98367   9
   0  12   3 14.1599 5.23825   1
   0  12  -3 20.6179 5.67987  12
   0 -12   3 23.3132 5.63205  15
   0  12   3 22.7465 3.34792   3
   0 -12   3 19.0709 4.12753   5
   0 -12  -3 16.8671 5.78062  14
   0 -12   3 9.72221 5.94970  14
   0  12  -3 26.3657 5.84247   1
   0  12  -3 18.4646 4.51604   9
   0 -12  -3 16.6634 5.21139   6
   0 -12   3 20.8266 4.55874   8
   0  12  -3 22.8051 6.15108   3
   0  12   3 8.80159 4.09202  16
   0 -12   3 12.7044 3.92409   6
   0 -12   3 21.7508 4.18135   9
   0  12  -3 16.2611 5.20677   8
   0 -12  -3 19.8016 5.68598   5
   0 -12  -4 1579.20 66.9459  14
   0  12  -4 1617.44 67.3427   8
   0  12  -4 1579.20 67.7479   3
   0 -12  -4 1661.88 67.4007   5
   0 -12  -4 1344.80 65.2789   1
   0  12  -4 1569.93 66.9404   1
   0  12  -4 1571.44 65.4471   9
   0 -12  -4 1560.18 67.2048   6
   0  12   4 1691.44 66.1650   1
   0 -12   4 1556.60 66.9824  15
   0  12   4 1631.90 67.1373   9
   0 -12  -4 1648.28 66.5067  11
   0  12  -4 1613.29 67.5184   4
   0 -12  -4 1542.84 65.2476  16
   0  12  -4 1581.88 67.2577  12
   0  12   5 105.359 9.40522   9
   0 -12  -5 127.651 9.20652  11
   0  12  -5 110.341 10.4853   3
   0  12  -5 84.5459 9.68108   4
   0 -12  -5 103.757 7.88198  16
   0  12  -5 104.219 9.24379   1
   0  12  -5 141.484 10.4773   8
   0 -12  -5 103.988 9.64155  14
   0 -12   5 121.339 10.0417  15
   0  12  -5 99.7855 9.96771  12
   0  12   5 128.988 8.80277   1
   0 -12  -5 150.861 10.4784   5
   0 -12  -5 120.303 9.96376   6
   0  12  -6 93.9186 9.98839   3
   0 -12  -6 88.5803 9.49679  14
   0  12   6 82.0459 9.00833   9
   0 -12   6 77.3067 9.35321  15
   0  12  -6 94.8616 9.36274   1
   0 -12  -6 87.1505 8.58125  11
   0  12  -6 94.9173 10.0243   8
   0 -12  -6 96.7055 9.67174   6
   0 -12  -6 91.8460 9.73047   5
   0  12  -6 93.8704 9.98842  12
   0  12  -7 428.302 24.6570   3
   0 -12  -7 463.186 24.3281  14
   0  12  -7 487.011 23.9710   1
   0 -12   7 460.958 24.8729  15
   0  12  -7 479.258 24.8752  12
   0  12  -7 451.697 24.9835   8
   0 -12   7 508.365 25.3318  13
   0 -12  -7 474.612 23.6678  11
   0 -12  -7 455.918 24.7313   6
   0  12  -7 348.537 24.0641   4
   0  12   7 467.842 23.9626   9
   0 -12  -7 452.864 24.7560   5
   0 -12   8 436.285 23.7013  15
   0  12  -8 421.203 23.2232  12
   0  12  -8 396.183 23.9436   8
   0  12  -8 395.651 23.8967   3
   0 -12   8 456.462 24.3432  13
   0 -12  -8 481.988 23.7598  14
   0  12  -9 10.8403 9.68725   8
   0 -12   9-4.88717 10.0007  15
   0  12  -9 5.92470 9.56153   3
   0  12  -9 14.7271 9.18765  12
   0 -12   9 6.00693 10.7248  13
   0 -12  -9 10.3068 9.74725  14
   0  12 -10 381.414 24.7605   8
   0 -12  10 401.078 24.6922  13
   0  12 -10 324.516 23.4732   3
   0 -12  10 361.935 24.1321  15
   0  12 -11 21.1891 11.7416   3
   0 -12  11 14.1674 12.5194  13
   0  12 -11 12.8343 11.4264   8
   0 -12 -11 27.3640 11.5257  14
   0 -12  11 31.8515 11.9863  15
   0 -13   0 19.0873 4.68101   6
   0 -13   0 14.7795 3.57605   4
   0 -13   0 11.9301 4.26859   5
   0  13   0 20.6706 5.45703  12
   0 -13   0 17.6557 3.38241   7
   0 -13   0 15.6777 4.08336   3
   0 -13   0 16.4019 5.29090   1
   0 -13   0 14.9827 5.02377   9
   0 -13   0 35.6188 5.82050  10
   0  13   0 16.0660 5.30113   9
   0  13   0 21.1742 4.53930   3
   0  13   0 17.8361 3.94039  15
   0  13   0 24.0256 5.61584  14
   0  13   0 24.0020 5.30917   1
   0 -13   0 9.79245 6.05836  14
   0 -13   0 22.3781 3.16132   8
   0  13   0 17.2180 3.75285   4
   0 -13   1 1205.35 50.9637   5
   0  13   1 1203.71 50.0230   4
   0 -13  -1 1284.15 51.8325   6
   0 -13   1 1260.64 52.1671  14
   0 -13   1 1272.69 51.2782   9
   0  13  -1 1248.99 51.7328   3
   0 -13  -1 1244.26 51.7156   5
   0  13  -1 1228.77 51.6770   9
   0  13  -1 1225.18 51.0069  15
   0 -13  -1 1242.47 52.2653  14
   0 -13   1 1229.06 51.4950   1
   0  13  -1 1187.08 51.5647  14
   0 -13   1 1221.02 51.2691  15
   0  13  -1 1225.14 52.0600  12
   0 -13   1 1204.16 50.9012   4
   0  13   1 1300.19 51.4179  10
   0 -13  -1 1238.90 51.5866   9
   0  13   1 1283.34 51.7569  14
   0 -13  -1 1249.12 50.7064   3
   0 -13   1 1199.36 50.6469   8
   0 -13  -1 1177.70 49.5878   7
   0  13  -1 1229.95 51.3746   4
   0  13  -1 1077.07 50.6008   5
   0 -13  -1 1174.14 49.5537   8
   0  13   1 1270.93 52.2314   9
   0  13  -1 1102.74 50.6535   6
   0 -13  -1 1240.38 51.4445   1
   0 -13   1 1200.47 50.9455   6
   0  13   1 1257.60 50.7782   3
   0  13   1 1253.74 50.4326  15
   0  13  -1 1178.25 50.9926   8
   0 -13  -1 1219.03 49.9402   4
   0  13   1 1235.97 51.7648   1
   0 -13   1 1260.91 52.0788  10
   0  13  -1 1262.05 52.1580   1
   0  13  -2 3457.36 128.951   3
   0  13   2 3292.19 125.896   4
   0 -13   2 3476.57 129.098  14
   0  13   2 3588.39 127.067   3
   0  13   2 3535.25 128.386   5
   0  13   2 3553.38 127.984  10
   0  13   2 3645.92 128.456   6
   0 -13   2 3531.32 127.764   9
   0 -13  -2 3633.23 129.035   6
   0  13   2 3537.04 129.199   9
   0 -13   2 3446.08 128.196   3
   0  13  -2 3549.04 129.213  12
   0 -13  -2 3609.16 129.007   5
   0 -13  -2 3513.67 129.089  14
   0  13   2 3520.69 128.471   1
   0 -13  -2 3164.27 127.311  16
   0 -13   2 3482.89 127.509   6
   0 -13   2 3415.92 128.469  15
   0 -13  -2 3017.73 126.931   3
   0  13  -2 3428.46 129.044   1
   0 -13   2 3518.73 127.546   5
   0  13  -2 3548.58 128.630   8
   0  13  -2 3404.71 128.669   4
   0  13  -2 3497.55 128.257   9
   0 -13  -3 1106.17 47.4198   6
   0  13  -3 1190.43 47.8100   3
   0  13   3 1100.71 47.4622   9
   0 -13   3 1107.09 47.5099  14
   0 -13  -3 889.319 45.2346  16
   0  13   3 1121.94 46.6370   1
   0  13  -3 1116.08 47.5575  12
   0  13  -3 1087.02 46.2255   9
   0  13  -3 1099.45 47.4373   8
   0 -13  -3 1108.08 47.4546   5
   0 -13   3 1122.03 45.7291   6
   0  13   3 1092.49 45.0038   3
   0 -13   3 1127.95 47.2930  15
   0 -13   3 1097.38 45.7998   9
   0 -13  -3 1118.40 47.4237  14
   0  13  -3 1108.60 47.4090   1
   0 -13   3 1070.38 45.6439   5
   0 -13  -4 1521.74 62.3310  14
   0 -13  -4 1451.81 60.8374   1
   0  13  -4 1494.32 62.5614   8
   0 -13   4 1320.14 60.2236   5
   0 -13  -4 1489.43 62.5450   6
   0  13  -4 1426.55 62.1358   1
   0  13  -4 1357.43 62.4892   4
   0 -13  -4 1523.78 62.6125   5
   0  13   4 1509.56 62.4135   9
   0 -13  -4 1533.01 61.7821  11
   0  13  -4 1536.45 62.8797  12
   0  13   4 1498.68 61.3452   1
   0  13  -4 1525.62 60.8661   9
   0  13  -4 1455.98 62.8242   3
   0 -13   4 1296.53 60.1925   6
   0 -13   4 1459.01 62.2794  15
   0 -13  -5 125.572 10.1162  14
   0 -13   5 115.721 10.3162  15
   0  13  -5 116.581 10.7462   3
   0  13  -5 123.026 10.5192   8
   0  13  -5 109.858 10.7896   4
   0 -13  -5 137.260 10.7846   6
   0 -13  -5 133.668 10.7511   5
   0  13  -5 117.060 10.6551  12
   0 -13  -5 93.4110 8.92366  11
   0  13   5 126.152 9.06626   1
   0  13   5 125.242 9.99386   9
   0  13  -5 125.374 10.1780   1
   0  13   6 49.6569 8.20305   9
   0 -13   6 66.1842 8.75235  15
   0 -13  -6 44.2519 8.55379  14
   0  13  -6 57.4762 9.36779   3
   0 -13  -6 59.1953 7.81362  11
   0 -13  -6 47.3269 8.57300   6
   0  13  -6 61.1576 8.53934   1
   0  13  -6 37.9181 8.86797  12
   0 -13  -6 41.7813 8.64625   5
   0  13  -6 56.1641 8.63664   8
   0 -13  -7 210.427 14.1281  11
   0  13  -7 222.839 14.7409   1
   0  13  -7 221.197 16.0879   3
   0 -13   7 199.009 15.1693  15
   0  13  -7 147.350 15.1177   4
   0 -13  -7 210.169 14.9967  14
   0  13  -7 234.487 16.2799   8
   0 -13  -7 213.401 15.5659   5
   0 -13  -7 228.969 15.6164   6
   0  13  -7 235.323 15.9602  12
   0  13   7 212.711 14.6819   9
   0  13  -8 2.62694 9.38301   4
   0  13  -8 15.7916 9.20271   8
   0  13  -8 21.6632 9.40351   3
   0 -13   8 19.5045 8.90694  15
   0 -13  -8 2.41150 7.55055  11
   0 -13  -8 26.3665 9.08049  14
   0  13  -8 41.6129 9.45254  12
   0  13  -9 462.422 28.1532   8
   0  13  -9 511.618 27.4103  12
   0 -13   9 511.044 27.9275  15
   0 -13   9 556.718 28.7111  13
   0 -13  -9 537.517 27.7217  14
   0 -13  10 244.504 18.4941  15
   0 -13  10 231.036 18.8266  13
   0  13 -10 228.907 18.7973   8
   0 -13 -10 261.047 18.5901  14
   0  13 -11 168.683 17.1694   3
   0 -13  11 188.905 17.9621  15
   0  13 -11 156.180 17.7470   8
   0 -14   0 3677.01 149.548   7
   0 -14   0 3737.38 150.192   3
   0  14   0 3758.66 151.336   1
   0 -14   0 3652.19 150.535   5
   0 -14   0 3704.72 149.756   4
   0 -14   0 3617.22 150.504   6
   0  14   0 3513.43 150.808  12
   0 -14   0 3876.87 151.183  10
   0 -14   0 3828.58 150.754   9
   0  14   0 3692.45 151.226   9
   0  14   0 3765.28 149.923  15
   0  14   0 3683.17 150.483   3
   0 -14   0 3900.30 151.658  14
   0 -14   0 3635.88 150.740   1
   0  14   0 3578.35 149.926   4
   0 -14   0 3625.23 149.380   8
   0 -14   1 2121.84 87.8054   8
   0  14   1 2229.55 88.5477  10
   0  14   1 2160.77 87.5719  15
   0 -14   1 2177.43 89.3735  14
   0 -14   1 2143.50 88.4731  15
   0  14  -1 2122.41 87.9801   6
   0 -14   1 2177.21 89.2648  10
   0  14  -1 2087.50 87.9511   5
   0 -14  -1 2206.15 87.8976   3
   0 -14   1 2191.70 88.2397   6
   0  14   1 2031.71 87.1416   4
   0 -14  -1 2139.26 88.7907   5
   0  14  -1 2150.30 89.1955  12
   0  14  -1 2059.79 88.1433   8
   0 -14   1 2118.18 88.3673   9
   0  14  -1 2103.21 88.4455   4
   0 -14   1 2100.97 88.1435   5
   0 -14  -1 2115.39 86.7572   7
   0  14   1 2155.07 89.2703   9
   0  14  -1 2132.07 88.8584   9
   0 -14   1 2110.71 88.0389   4
   0 -14  -1 2155.79 88.8134   6
   0  14   1 2160.44 89.0896   1
   0 -14  -1 2152.95 87.1148   4
   0  14  -1 2205.48 89.4560   1
   0 -14  -1 2125.24 86.6977   8
   0 -14  -1 2272.70 89.6536  14
   0 -14  -1 2203.67 88.6500   1
   0  14  -1 2170.07 88.9003   3
   0  14   1 2182.04 87.9834   3
   0  14  -1 2186.29 88.1776  15
   0  14   2 137.282 9.03219   1
   0 -14  -2 106.096 7.72504  16
   0 -14   2 121.900 9.40377  14
   0 -14   2 123.981 8.76867  15
   0  14   2 116.766 9.45320   9
   0 -14   2 120.108 8.16265   9
   0 -14  -2 137.804 9.82149  14
   0 -14  -2 126.517 8.45710   1
   0  14  -2 118.903 9.46767   1
   0  14  -2 125.084 8.50230   9
   0 -14  -2 142.290 9.16275   6
   0  14   2 138.309 8.69527  10
   0 -14   2 125.266 7.73129   6
   0 -14   2 127.244 7.78745   5
   0  14  -2 121.782 9.15183   3
   0  14  -2 130.407 9.16110  12
   0  14   2 120.959 7.25464   3
   0 -14  -2 133.179 9.03462   5
   0  14  -2 124.776 8.63580   8
   0 -14  -2 102.476 7.40866   3
   0 -14  -3 950.807 41.0199   5
   0 -14   3 878.474 39.1141   5
   0 -14   3 892.239 40.5529  15
   0  14  -3 946.228 41.1879  12
   0 -14  -3 942.449 40.9355   6
   0  14  -3 932.425 41.1916   3
   0  14  -3 965.400 39.9440   9
   0 -14   3 928.314 39.2127   6
   0  14  -3 915.348 40.9930   1
   0  14   3 942.945 40.2528   1
   0  14  -3 924.947 40.7249   8
   0 -14  -3 973.811 41.1486  14
   0  14   3 953.349 41.1252   9
   0 -14  -3 863.617 38.9504  16
   0 -14   3 924.546 41.1328  14
   0 -14   3 905.268 39.3033   9
   0  14  -3 874.782 40.8563   4
   0  14  -4 1016.52 45.7588   8
   0  14   4 1093.76 44.7963   1
   0  14  -4 1047.75 45.6512   1
   0 -14  -4 1018.60 45.6250   5
   0  14  -4 957.068 46.3641   3
   0 -14   4 1013.47 45.7398  14
   0  14  -4 985.616 45.8923  12
   0  14   4 1057.94 45.6809   9
   0 -14  -4 1053.16 45.8322   6
   0 -14  -4 980.101 43.4938  16
   0  14  -4 989.539 45.7619   4
   0 -14  -4 1020.64 45.4479  14
   0 -14   4 1029.79 45.5594  15
   0  14  -4 1044.79 44.1640   9
   0 -14  -4 1091.34 45.1355  11
   0  14   5 250.203 15.4029   9
   0  14  -5 266.414 15.7705   1
   0 -14  -5 245.942 15.7288   6
   0  14  -5 232.367 15.6937   4
   0  14  -5 262.694 16.1881   8
   0 -14  -5 295.033 15.2681  11
   0 -14  -5 271.330 15.9899   5
   0  14  -5 219.679 16.4847   3
   0  14   5 282.432 14.7410   1
   0  14  -5 248.310 15.9530  12
   0 -14   5 274.241 15.9111  15
   0 -14  -5 266.841 15.7722  14
   0 -14   6 1570.93 67.6987  15
   0 -14  -6 1505.39 67.7118   6
   0  14   6 1587.59 67.3533   9
   0  14  -6 1489.10 67.7463  12
   0  14  -6 1551.11 68.1180   8
   0  14  -6 1581.60 67.3036   1
   0 -14  -6 1596.19 68.0146   5
   0 -14  -6 1574.44 67.2716  14
   0 -14  -6 1560.45 66.5371  11
   0  14  -6 1416.70 67.8478   3
   0  14  -7 616.280 32.2552  12
   0 -14  -7 650.305 32.4921   5
   0  14  -7 638.427 32.6693   8
   0  14  -7 634.478 32.6852   3
   0 -14  -7 665.622 31.0915  11
   0 -14   7 587.160 31.8278  15
   0  14  -7 694.143 31.7934   1
   0 -14  -7 709.354 32.2245  14
   0 -14  -7 660.044 32.5678   6
   0  14   7 715.624 31.9744   9
   0  14   8 19.1605 8.23524   9
   0  14  -8 14.3991 9.37172   8
   0  14  -8 13.8316 8.93465  12
   0  14  -8 6.27662 9.48335   4
   0 -14  -8 11.5684 8.73009   5
   0 -14   8 20.6535 9.42980  15
   0 -14  -8 18.9205 7.92141  11
   0  14  -8 13.2478 9.08319   3
   0 -14  -8 17.9011 9.05938  14
   0 -14  -9 2.27001 9.89998  14
   0  14  -9 10.1709 9.60921  12
   0  14  -9 8.41004 9.61826   8
   0 -14   9 15.1800 10.7347  15
   0  14  -9 11.6561 9.87798   3
   0 -14 -10 73.4916 12.4485  14
   0  14 -10 88.7668 13.6396   8
   0 -14  10 75.3982 12.6793  15
   0  14 -10 37.3188 12.4200   3
   0 -14  11-6.94174 11.2899  15
   0  14 -11-2.02099 11.6585   3
   0  14 -11-6.60380 11.2074   8
   0 -14 -11 8.03746 10.9605  14
   0 -15   0 33.2150 6.62022  10
   0 -15   0 24.8626 5.11452   5
   0 -15   0 25.6957 4.26646   4
   0  15   0 24.2658 5.14082   3
   0 -15   0 24.9831 4.66994   3
   0 -15   0 32.8582 5.31310   6
   0  15   0 29.4894 6.17763   1
   0 -15   0 30.0406 3.99018   7
   0  15   0 26.3165 4.43447   4
   0  15   0 26.1743 5.99573   9
   0  15   0 23.5249 4.43047  15
   0  15   0 26.7921 5.94734  12
   0 -15   0 35.4564 3.68429   8
   0 -15   0 28.1452 7.19347  14
   0 -15   1 2798.01 115.449   5
   0 -15   1 2876.00 115.675   9
   0  15  -1 2747.59 115.191   6
   0 -15  -1 2971.02 116.990  14
   0 -15  -1 2940.18 116.274   5
   0  15  -1 2879.89 116.336   9
   0 -15   1 2822.34 115.282   4
   0  15   1 2715.56 114.421   4
   0  15   1 2824.66 116.675   9
   0  15   1 2925.58 115.773  10
   0  15  -1 2836.83 115.461   8
   0  15  -1 2659.96 115.130   5
   0 -15  -1 2801.71 113.964   7
   0 -15   1 2880.13 116.755  14
   0  15  -1 2809.18 115.732   4
   0  15  -1 2704.71 116.429  12
   0  15   1 2606.25 116.153   1
   0  15   1 2816.69 115.215   3
   0 -15  -1 2758.13 115.068   3
   0 -15   1 2973.30 115.861  15
   0 -15  -1 2915.87 116.258   6
   0 -15   1 2920.17 116.622  10
   0  15  -1 2900.57 115.407  15
   0 -15   1 2850.77 115.492   6
   0  15  -1 2885.98 116.245   3
   0  15  -1 2757.27 116.560   1
   0 -15   1 2792.97 115.001   8
   0 -15  -2 21.4225 5.42278   6
   0  15   2 27.4724 6.48857   9
   0 -15   2 19.2090 4.41021   5
   0 -15   2 35.7984 6.57839  14
   0  15   2 22.7272 5.28330  10
   0 -15   2 35.4030 5.91240  15
   0 -15   2 24.4435 4.26132   8
   0  15   2 27.1250 5.85787   1
   0  15  -2 24.6541 6.03082  12
   0  15  -2 24.8475 6.19188   1
   0  15   2 29.4650 4.01343   3
   0 -15  -2 32.1911 5.73913   5
   0  15  -2 30.2322 5.29333   8
   0  15  -2 35.8762 5.52654   9
   0  15  -2 26.7637 5.49652   3
   0 -15  -2 22.7676 6.19789  14
   0 -15   2 27.4130 4.50011   6
   0 -15   2 27.6425 5.08072   9
   0  15   3 148.963 10.8812   9
   0 -15   3 158.580 11.1110  14
   0 -15  -3 165.062 11.0669  14
   0 -15   3 130.920 8.62047   5
   0  15   3 153.666 10.0807   1
   0  15  -3 140.471 10.7869   1
   0  15  -3 149.174 10.7591   3
   0 -15  -3 159.705 10.7283   6
   0  15  -3 140.221 10.4978   4
   0 -15  -3 136.049 8.49791  16
   0 -15   3 130.782 9.98808  15
   0  15  -3 135.251 9.97980   8
   0 -15  -3 160.550 10.6465   5
   0 -15   3 136.399 8.59489   6
   0  15  -3 145.175 9.62315   9
   0  15  -3 160.392 10.9625  12
   0  15  -4 32.3956 6.95783   8
   0  15  -4 42.2736 7.34482   1
   0 -15   4 34.9508 7.07352  15
   0  15  -4 53.3591 7.37367   4
   0 -15  -4 46.6518 7.00393   5
   0  15   4 41.1720 6.42203   1
   0  15  -4 32.5978 5.56667   9
   0 -15  -4 40.4658 7.03199  14
   0  15   4 50.8920 7.35263   9
   0 -15   4 37.2267 7.58248  14
   0  15  -4 47.7288 7.53729  12
   0  15  -4 36.0195 7.07262   3
   0 -15  -4 41.0370 6.88849   6
   0 -15  -5 394.060 20.1263  11
   0  15   5 408.900 20.9861   9
   0  15  -5 420.994 21.6424   8
   0  15  -5 416.085 21.8703  12
   0  15  -5 333.501 21.0711   4
   0 -15  -5 401.651 21.2309   6
   0  15  -5 365.124 21.3907   3
   0  15  -5 378.268 20.8252   1
   0  15   5 415.315 19.8459   1
   0 -15  -5 407.514 21.2322   5
   0 -15  -5 350.626 20.4981  14
   0 -15   5 367.348 20.8788  15
   0  15  -6 16.6221 7.96842   1
   0 -15   6 13.1894 8.33784  15
   0  15  -6 13.5071 8.31387  12
   0  15  -6 20.5648 8.28108   8
   0  15  -6 5.56741 8.85832   3
   0 -15  -6 16.8698 7.78767  14
   0  15   6 19.9060 8.26990   9
   0 -15  -6 12.3191 7.64533   6
   0 -15  -6 21.9960 7.96697   5
   0 -15  -6 21.2019 7.38417  11
   0  15   7 339.663 20.2946   9
   0 -15  -7 363.036 20.9042  14
   0 -15  -7 350.485 21.3537   6
   0  15  -7 368.119 21.7100   3
   0 -15   7 365.632 21.1035  15
   0  15  -7 320.078 20.0197   1
   0  15  -7 333.555 21.6105   8
   0  15  -7 385.109 21.6508  12
   0 -15  -7 323.591 20.9074   5
   0 -15  -7 370.736 19.9774  11
   0  15   8 66.2749 9.77958   9
   0 -15  -8 45.3765 10.1900   6
   0  15  -8 48.6240 11.0929   4
   0  15  -8 41.4104 9.88919   8
   0  15  -8 41.4466 9.93105  12
   0 -15  -8 72.8729 11.0733   5
   0 -15   8 49.9306 10.3915  15
   0  15  -8 31.5286 10.4030   3
   0  15  -8 46.2649 9.48337   1
   0 -15  -8 54.8771 10.4741  14
   0  15  -9 51.3078 11.5469   8
   0  15  -9 59.8483 12.0969   3
   0 -15   9 53.1795 11.1640  15
   0  15  -9 49.1204 11.1418  12
   0 -15  -9 84.5989 12.0335  14
   0 -15  10 45.7456 11.8628  15
   0  15 -10 53.8521 11.8287  12
   0 -15 -10 40.8914 11.1889  14
   0  15 -10 36.2894 11.8978   3
   0  15 -10 48.6861 12.2503   8
   0  15 -10 21.8776 12.0515   4
   0 -15 -11 18.0215 11.3243  14
   0  15 -11 26.7647 12.3583   8
   0 -15  11-8.01825 11.3908  15
   0  15 -11 16.5570 12.2900   3
   0 -16   0 1388.24 57.1133   3
   0  16   0 1382.74 58.4862   1
   0  16   0 1369.24 57.4971   3
   0 -16   0 1461.31 58.9559  14
   0 -16   0 1339.97 56.3620   7
   0  16   0 1351.96 57.1899   6
   0  16   0 1403.71 58.4245   9
   0  16   0 1407.29 57.3147   5
   0 -16   0 1367.13 58.2032  10
   0  16   0 1341.21 56.8264   4
   0 -16   0 1296.20 56.4886   4
   0 -16   0 1327.25 57.5402   6
   0  16   0 1370.33 58.1401  12
   0 -16   0 1340.53 57.5734   5
   0  16  -1 1180.23 48.4086  15
   0  16  -1 1101.51 48.3200   8
   0 -16   1 1181.87 48.8270  15
   0 -16  -1 1220.02 49.4170   5
   0  16  -1 1096.70 48.6703   4
   0  16   1 1101.69 49.0039  12
   0 -16   1 1114.73 47.9549   8
   0 -16   1 1167.35 48.2893   4
   0  16  -1 1018.53 48.0069   6
   0  16  -1 1164.42 49.3090   3
   0  16   1 1169.16 49.9595   9
   0  16   1 1153.42 48.2953   3
   0 -16   1 1117.76 48.4760   5
   0 -16   1 1136.52 48.5040   6
   0 -16   1 1242.31 50.3185  14
   0  16   1 1186.60 49.6373   1
   0  16  -1 1103.75 49.3153   9
   0  16  -1 1135.67 49.6813  12
   0 -16  -1 1202.75 50.1187  14
   0  16  -1 1162.08 49.8981   1
   0  16  -1 1026.09 48.0238   5
   0 -16  -1 1150.42 48.1718   3
   0 -16  -1 1200.62 49.3769   6
   0 -16   1 1282.27 50.0987  10
   0 -16   2 38.1165 7.04332  14
   0 -16   2 38.2576 6.03166  15
   0 -16  -2 37.1796 6.75101  14
   0  16   2 34.2248 4.42478   3
   0  16   2 31.0490 6.37142   9
   0 -16   2 32.9488 4.53408   8
   0  16  -2 32.0213 6.51217   3
   0  16  -2 41.8760 6.46615  12
   0 -16  -2 43.5600 6.16004   5
   0  16  -2 44.1269 5.81896   8
   0  16  -2 39.7296 6.69641   1
   0 -16   2 33.6849 5.00402   6
   0  16   2 33.3912 6.03767   1
   0 -16  -2 43.8884 6.30536   6
   0 -16   2 37.1367 5.02113   5
   0  16  -2 36.8600 5.90972   9
   0  16  -3 389.597 21.3285   1
   0 -16   3 418.511 21.6855  14
   0  16   3 424.029 20.6566   1
   0 -16  -3 434.032 21.3505   6
   0 -16  -3 413.316 21.2200   5
   0  16   3 427.623 21.4694   9
   0 -16   3 387.724 20.7245  15
   0  16  -3 414.911 21.3726  12
   0  16  -3 391.614 20.9669   4
   0 -16  -3 435.642 21.6564  14
   0  16  -3 422.166 21.3594   3
   0  16  -3 426.003 20.3675   9
   0  16  -3 404.809 20.9273   8
   0  16   4 16.7312 5.76727   1
   0  16  -4 15.2331 5.54274   9
   0  16  -4 29.6337 7.41509   1
   0 -16  -4 20.0599 6.90803  14
   0 -16  -4 21.8739 6.83313   5
   0 -16   4 22.5176 6.93907  14
   0  16  -4 25.9087 7.12972   4
   0  16   4 22.3320 6.49801   9
   0  16  -4 21.4974 6.60704   3
   0 -16   4 26.6123 6.87620  15
   0 -16  -4 27.7662 7.05453   6
   0  16  -4 25.3034 7.56405  12
   0  16  -4 28.5701 6.71925   8
   0  16   5 35.4327 7.43832   9
   0  16  -5 36.3216 8.03501   4
   0  16  -5 24.4600 7.47742   1
   0  16  -5 24.3503 8.56830   3
   0  16  -5 30.9849 8.27664  12
   0 -16  -5 33.5827 7.04816  11
   0 -16  -5 28.8262 7.64090   6
   0 -16  -5 49.1128 8.20846   5
   0  16  -5 33.7612 7.82182   8
   0  16   5 47.4241 6.81010   1
   0 -16  -5 27.7009 7.77754  14
   0 -16   5 21.0167 7.62469  14
   0 -16   5 37.1547 7.50105  15
   0  16  -6 361.129 23.9420   3
   0  16  -6 440.835 23.7082   1
   0  16   6 495.534 24.4515   9
   0  16  -6 391.834 24.0696  12
   0 -16  -6 488.018 23.3181  11
   0 -16  -6 464.477 24.4355   6
   0 -16  -6 488.912 24.2203  14
   0 -16  -6 456.770 24.3458   5
   0  16  -6 391.942 23.8511   8
   0 -16   6 449.123 24.1283  15
   0  16  -7 264.258 19.5168  12
   0  16   7 333.207 18.9607   9
   0 -16  -7 282.728 19.6115   6
   0 -16   7 289.603 19.0520  15
   0  16  -7 275.990 19.7132   3
   0 -16  -7 330.911 18.3008  11
   0 -16  -7 282.943 19.4808   5
   0  16  -7 326.800 19.9590   8
   0 -16  -7 322.772 19.2161  14
   0  16  -7 310.160 18.9276   1
   0 -16  -8 11.5140 9.12998  14
   0  16   8 23.4372 8.97235   9
   0 -16  -8 17.9193 9.53456   5
   0 -16   8 27.0191 9.15934  15
   0  16  -8-0.87771 9.22006   8
   0  16  -8 3.11078 9.66914  12
   0  16  -8 6.13547 9.99221   3
   0 -16  -8 10.6292 9.14559   6
   0  16  -8 15.0756 8.78949   1
   0  16  -8 16.8857 10.8925   4
   0  16  -9 50.1068 12.4783   3
   0 -16   9 69.7465 12.4131  15
   0  16  -9 60.6456 11.7495  12
   0  16  -9 56.9386 12.0968   8
   0 -16  -9 69.5599 12.2235  14
   0  16 -10 27.2724 11.0764  12
   0 -16 -10 13.5339 10.6503  14
   0 -16  10 18.8977 10.7055  15
   0  16 -10-6.68641 10.9640   4
   0  16 -10 1.00946 11.3106   3
   0  16 -10 3.15173 10.7043   8
   0  16 -11-3.17497 11.6225   3
   0  16 -11 3.38598 11.5365   8
   0 -16 -11 28.2184 12.1714  14
   0 -16  11 8.12509 10.6910  15
   0 -17   0 16.4223 4.84583   6
   0 -17   0 5.60959 6.73008  14
   0  17   0 7.56213 4.52948   5
   0 -17   0 8.37431 4.72325   5
   0  17   0 6.11954 5.22539   1
   0  17   0 10.2390 5.97558   9
   0 -17   0 8.44279 3.37511   7
   0 -17   0 7.00722 5.68061  10
   0 -17   0 10.5022 4.24554   3
   0  17   0 6.92073 4.22250   6
   0  17   0 9.75764 4.75996   3
   0  17   0 11.5033 5.31423  12
   0 -17   1 25.8316 4.54244   4
   0 -17  -1 19.5194 6.97857  14
   0 -17   1 21.3341 6.55775  10
   0  17  -1 17.7544 6.00938  12
   0  17   1 29.3529 5.94389  12
   0 -17   1 21.3098 4.93595   5
   0  17   1 24.0289 6.19241   9
   0  17  -1 19.1132 5.46796   3
   0 -17   1 29.7317 7.45089  14
   0  17  -1 23.0410 4.72940   5
   0 -17   1 25.3985 5.22638   6
   0  17  -1 26.0814 4.95968   6
   0  17  -1 22.4638 4.51322   8
   0  17   1 26.3524 5.76014   1
   0 -17   1 24.1500 5.17278  15
   0  17  -1 23.6676 5.88377   9
   0 -17  -1 25.3617 5.82827   6
   0 -17  -1 25.3738 5.77577   5
   0  17  -1 26.0710 6.69877   1
   0  17   1 21.3241 4.77884   3
   0 -17  -2 1725.59 71.0611  14
   0 -17   2 1710.48 70.9625  14
   0 -17   2 1627.02 68.9622   6
   0 -17   2 1679.84 69.9824  15
   0  17  -2 1538.87 69.9955   4
   0  17  -2 1577.00 69.6814   8
   0 -17  -2 1702.88 70.4762   6
   0 -17   2 1619.93 68.9670   5
   0 -17  -2 1697.58 70.4622   5
   0  17  -2 1698.69 70.0997   9
   0  17  -2 1653.38 70.7760  12
   0  17   2 1686.72 70.9467   9
   0  17   2 1650.46 70.1740   1
   0  17  -2 1657.03 70.8546   1
   0  17  -2 1658.27 70.5057   3
   0  17  -3 83.6845 8.74646   1
   0  17  -3 89.8583 7.92767   9
   0 -17  -3 90.3095 8.69966   6
   0  17  -3 80.6318 8.74013   3
   0 -17  -3 64.4117 9.07064  14
   0 -17   3 69.0775 8.11054  15
   0 -17  -3 74.2051 8.46859   5
   0  17  -3 78.4101 8.12880   4
   0  17  -3 105.270 8.48219   8
   0  17   3 86.6363 8.08172   1
   0  17   3 63.4589 8.44713   9
   0 -17   3 75.9191 9.30912  14
   0  17  -3 87.0533 8.64076  12
   0 -17  -4 1477.33 62.3038   5
   0 -17  -4 1444.48 62.1652  14
   0 -17   4 1366.93 62.1075  14
   0  17  -4 1436.32 62.4120  12
   0 -17   4 1362.23 61.6043  15
   0 -17  -4 1469.90 62.2732   6
   0  17  -4 1424.16 62.0893   8
   0  17  -4 1495.49 60.8102   9
   0  17  -4 1271.89 61.8356   4
   0  17   4 1463.59 61.1625   1
   0  17  -4 1360.26 62.4488   3
   0  17   4 1440.49 62.2696   9
   0  17  -4 1459.56 62.3551   1
   0  17  -5 4.08792 6.86060   1
   0  17  -5-6.67857 6.82340   4
   0  17  -5 1.99171 7.53769   3
   0 -17  -5-1.00257 6.56738  11
   0  17  -5-4.43532 7.57471  12
   0  17  -5-0.62893 6.63781   8
   0  17   5 4.19032 6.90638   9
   0 -17   5-5.48688 7.60298  14
   0 -17  -5 6.81757 7.26255   5
   0 -17  -5 4.97158 7.59134   6
   0 -17  -5 9.28055 7.64546  14
   0 -17   5-1.76237 7.30966  15
   0 -17  -6 19.3219 8.14518   6
   0  17   6 11.4798 8.00744   9
   0 -17  -6 12.4002 7.33795  11
   0  17  -6 17.4825 8.18103   1
   0  17  -6 2.08653 8.14699  12
   0  17  -6 15.2567 8.55938   4
   0 -17  -6 17.9019 8.22868   5
   0 -17  -6 18.1142 8.31684  14
   0 -17   6 8.56882 7.31814  15
   0  17  -6 12.8917 7.71907   8
   0  17  -6 15.6024 9.02776   3
   0  17   7 17.5973 8.38361   9
   0  17  -7 1.49917 8.60270  12
   0 -17  -7 0.67895 8.39081  14
   0 -17   7-6.59031 8.88196  15
   0 -17  -7-1.52659 8.73674   6
   0  17  -7-6.03153 8.03157   1
   0 -17  -7 9.13754 8.69242   5
   0  17  -7 0.82641 9.33179   3
   0  17  -7 4.02315 8.78125   8
   0  17  -8 101.135 12.5130  12
   0 -17   8 86.4516 12.2759  15
   0  17  -8 53.6467 12.0540   4
   0  17  -8 104.494 12.6232   8
   0  17  -8 80.1939 13.1005   3
   0 -17  -8 63.7330 11.9817   6
   0 -17  -8 103.174 12.1889  14
   0  17  -8 103.495 12.0919   1
   0  17   8 119.422 12.4790   9
   0 -17  -8 105.259 12.7137   5
   0 -17   9 199.906 17.2142  15
   0 -17  -9 236.642 17.4600  14
   0  17  -9 211.946 17.1387  12
   0  17  -9 230.711 18.6416   8
   0  17  -9 188.552 17.3112   3
   0  17 -10 129.193 14.6333  12
   0  17 -10 95.7863 14.7576   8
   0 -17  10 138.059 15.0355  15
   0  17 -10 98.2214 14.6642   3
   0 -17 -10 132.179 14.5951  14
   0 -17  11 15.3879 12.1151  15
   0  17 -11-9.13468 12.2788   8
   0  17 -11 1.08237 11.8493   3
   0 -17 -11 19.3390 12.0427  14
   0 -18   0 863.253 38.3006  10
   0 -18   0 861.453 37.5832   5
   0  18   0 833.470 37.3643   3
   0 -18   0 833.730 37.5045   6
   0  18   0 849.351 38.3401   9
   0  18   0 871.846 38.1722  12
   0 -18   0 829.514 38.8017  14
   0  18   0 852.965 38.5187   1
   0 -18  -1 81.4614 7.66892   6
   0  18  -1 70.5793 7.92277  12
   0  18  -1 74.7838 7.97093   9
   0 -18   1 71.8007 8.71771  14
   0  18   1 71.0722 6.42416   3
   0 -18   1 67.6789 6.38517   7
   0  18  -1 75.1972 7.35352   3
   0  18   1 81.0268 7.56520  12
   0 -18   1 72.3993 6.79923   6
   0 -18  -1 74.9140 7.63326   5
   0 -18  -1 75.8999 8.86958  14
   0  18  -1 69.8699 8.45642   1
   0 -18   1 73.4772 6.87421   5
   0 -18   1 68.4689 8.49024  10
   0 -18   1 79.5174 7.33247  15
   0 -18  -1 53.6697 6.58591  16
   0  18   1 57.5026 7.71969   1
   0  18   1 73.5974 8.26545   9
   0  18  -2 1012.20 45.8306   8
   0 -18   2 1071.37 47.3608  14
   0 -18  -2 1057.32 46.6059   6
   0 -18  -2 1089.03 46.7491   5
   0  18  -2 976.723 46.0593   4
   0  18  -2 1002.84 47.1363   1
   0 -18   2 1081.20 46.2874  15
   0  18  -2 1071.00 46.3864   9
   0  18  -2 1093.02 46.8629   3
   0  18   2 1077.12 46.5419   1
   0 -18  -2 1054.42 47.1644  14
   0  18   2 1141.08 47.4684   9
   0  18  -2 1026.92 46.8963  12
   0  18   3-3.83347 6.62727   9
   0 -18  -3 1.62160 7.03873  14
   0 -18   3 5.47596 7.13067  14
   0  18  -3 8.73298 7.00390   1
   0  18  -3 5.70242 5.83832   4
   0 -18   3 3.30856 6.15495  15
   0 -18  -3-4.12857 6.34905   5
   0  18  -3 7.11011 5.91659  12
   0 -18  -3 6.69260 5.98700   6
   0  18  -3 2.90307 5.25379   9
   0  18  -3-0.94578 4.94458   8
   0  18  -3-0.53911 6.10488   3
   0  18   3 4.48263 5.67852   1
   0  18  -4 278.702 18.0621  12
   0  18  -4 300.833 17.3000   8
   0  18   4 283.587 17.7738   9
   0  18  -4 280.594 17.9903   3
   0 -18  -4 314.868 17.8093  14
   0 -18  -4 310.744 18.0159   6
   0  18   4 311.470 16.7936   1
   0 -18   4 305.232 17.5342  15
   0  18  -4 301.681 16.4392   9
   0  18  -4 316.221 18.3020   1
   0  18  -4 257.524 17.1806   4
   0 -18  -4 295.632 17.8363   5
   0 -18   4 323.341 18.4804  14
   0 -18   5 141.118 12.3519  14
   0  18  -5 121.604 11.4656   8
   0 -18   5 138.380 11.8173  15
   0  18  -5 155.119 12.8010  12
   0 -18  -5 151.490 12.1747  14
   0 -18  -5 147.772 12.2935   6
   0  18   5 167.099 12.8151   9
   0  18  -5 105.128 12.4393   3
   0 -18  -5 145.781 11.3740  11
   0 -18  -5 153.141 12.3608   5
   0  18  -5 125.653 11.9705   1
   0  18  -6 11.5542 8.34780  12
   0 -18  -6 12.0926 8.54050   6
   0 -18  -6 18.4533 8.58343   5
   0  18   6 21.3119 8.39637   9
   0 -18  -6 22.0909 8.69986  14
   0  18  -6 4.69422 7.98360   4
   0  18  -6 3.91421 8.18891   1
   0 -18  -6 20.1160 7.68856  11
   0  18  -6 16.8669 9.35797   3
   0 -18   6 19.2242 8.69295  14
   0  18  -6 5.11345 7.70317   8
   0 -18   6 6.74372 7.83863  15
   0  18  -7 18.8437 8.75310   1
   0  18   7 23.2545 9.03244   9
   0  18  -7 4.66996 8.45452  12
   0 -18  -7 4.69677 8.80062   5
   0 -18   7 7.46618 8.44127  15
   0  18  -7 11.4672 9.02731   8
   0  18  -7 5.10160 9.71516   3
   0 -18  -7 7.84262 8.54407   6
   0 -18  -7 12.5722 8.50249  14
   0  18  -8 265.936 20.0924   8
   0 -18  -8 307.745 20.8366   6
   0  18  -8 284.030 20.9170   3
   0  18  -8 313.853 19.5777   1
   0  18   8 321.189 19.4272   9
   0  18  -8 269.978 20.1005  12
   0 -18   8 318.573 20.3866  15
   0 -18  -8 328.832 20.7201   5
   0 -18  -8 315.113 19.8526  14
   0  18  -9 34.8689 11.2626   8
   0  18  -9 10.5558 10.8845  12
   0 -18  -9-0.81223 9.91352  14
   0 -18   9 21.5235 10.2242  15
   0  18  -9 4.98165 11.6877   3
   0  18 -10 48.6566 13.0231   3
   0 -18 -10 68.8827 12.9909  14
   0  18 -10 61.5588 12.5604   8
   0  18 -10 66.7871 12.9123  12
   0 -18  10 54.3072 12.5950  15
   0  18 -11 8.08278 11.8490   8
   0 -18  11 8.31034 11.9337  15
   0  18 -11 19.9110 12.9070   3
   0 -18 -11 18.6049 11.7176  14
   0 -19   0 19.0138 6.85440  10
   0  19   0 9.85698 6.01510   1
   0 -19   0 21.6483 7.97226  14
   0 -19   0 7.81913 5.11756   5
   0 -19   0 8.61679 5.10582   6
   0  19   0 8.16490 6.57744   9
   0  19   0 14.2855 6.20734  12
   0  19   0 21.4828 5.35141   3
   0 -19  -1 1278.14 53.4714   6
   0  19  -1 1249.16 53.9204  12
   0  19  -1 1203.08 53.3021   3
   0  19  -1 1274.12 53.8955   9
   0 -19  -1 1269.22 53.4592   5
   0  19   1 1180.48 53.1280  12
   0 -19   1 1236.73 52.2516   7
   0  19  -1 1266.48 54.2023   1
   0  19   1 1224.58 52.3461   3
   0  19  -1 1076.41 52.3761   4
   0 -19   1 1203.77 52.6024   6
   0  19   1 1220.15 53.8404   1
   0 -19   1 1243.04 52.7142   5
   0 -19  -1 1358.94 54.8959  14
   0 -19   1 1271.84 54.0227  10
   0 -19   1 1285.10 54.5324  14
   0  19   1 1197.34 53.9528   9
   0 -19  -2 18.0944 7.78675  14
   0  19  -2 23.6709 7.17125  12
   0  19   2 23.2244 7.23338   9
   0  19  -2 29.3989 5.50835   8
   0  19  -2 19.5440 7.00973   1
   0  19   2 20.3895 6.69452   1
   0 -19   2 38.3305 8.21008  14
   0  19  -2 26.4378 6.06919   4
   0  19  -2 24.6332 5.93339   3
   0 -19  -2 23.1925 6.63641   5
   0 -19   2 26.6298 7.13297  10
   0 -19   2 27.3834 6.17188  15
   0 -19  -2 28.9314 6.84093   6
   0  19  -2 23.8791 6.29019   9
   0  19  -3 576.030 30.5167   3
   0  19  -3 544.757 29.7724   4
   0 -19  -3 692.359 31.2352  14
   0 -19  -3 642.907 30.3313   5
   0 -19   3 654.465 30.0471  15
   0 -19  -3 651.535 30.4012   6
   0  19   3 685.685 30.0945   1
   0  19  -3 685.282 31.1773   1
   0  19  -3 562.522 29.4449   8
   0  19  -3 575.707 30.1616  12
   0 -19   3 618.761 30.5989  14
   0  19   3 648.583 30.7084   9
   0  19  -3 660.027 29.6443   9
   0  19  -4 172.479 13.5262   1
   0 -19  -4 199.164 14.3682  14
   0 -19  -4 217.417 14.1454   6
   0  19  -4 138.961 12.4945   4
   0 -19   4 188.939 14.3530  14
   0  19   4 206.866 12.9913   1
   0  19  -4 203.151 14.5499  12
   0  19   4 216.943 14.4027   9
   0  19  -4 143.942 13.6783   3
   0  19  -4 172.872 13.1297   8
   0 -19  -4 200.975 13.9286   5
   0 -19   4 206.211 13.5154  15
   0 -19   5 87.3149 10.9167  14
   0  19  -5 76.8546 9.93368   8
   0  19  -5 84.2147 10.6333   1
   0 -19  -5 115.097 10.3206  11
   0  19  -5 73.1713 11.2906   3
   0 -19  -5 94.9019 11.0045   6
   0 -19  -5 104.574 11.0202   5
   0  19  -5 120.213 11.8444  12
   0 -19  -5 101.433 11.1042  14
   0  19   5 109.748 11.1383   9
   0 -19   5 80.0779 10.3148  15
   0  19  -6 169.986 14.3578   4
   0 -19  -6 187.094 13.4234  11
   0 -19  -6 165.921 13.8040  14
   0 -19   6 169.875 13.9846  15
   0  19  -6 160.335 15.0789  12
   0  19  -6 145.448 14.9501   3
   0 -19  -6 143.954 13.6631   5
   0  19  -6 192.636 14.4957   1
   0  19  -6 161.673 13.9923   8
   0  19   6 197.500 14.4829   9
   0 -19   6 159.969 14.2298  14
   0 -19  -6 152.333 13.7548   6
   0 -19  -7 30.5260 9.70895   5
   0  19  -7 34.1902 10.2845   8
   0  19  -7 40.2339 10.9236   3
   0 -19   7 38.0952 9.52571  15
   0 -19  -7 47.6176 10.1915  14
   0  19  -7 40.6164 9.85916   1
   0 -19  -7 31.3882 9.70337   6
   0  19   7 48.2754 10.0718   9
   0 -19   7 44.3384 10.8413  14
   0  19  -7 41.0471 10.6830  12
   0  19  -8 6.46690 9.24986   8
   0  19  -8 12.3565 10.3145   3
   0  19  -8 6.01765 10.0763  12
   0  19   8 10.7513 9.38402   9
   0 -19  -8 5.28410 9.69837   6
   0 -19  -8-4.38654 9.57715   5
   0  19  -8 3.81259 9.16338   1
   0 -19   8 16.7310 9.44909  15
   0  19  -8-4.98795 10.1608   4
   0 -19  -8 8.53711 9.85447  14
   0 -19  -9 513.545 27.3761  14
   0  19  -9 470.639 28.1229   8
   0 -19   9 455.540 27.0239  15
   0  19  -9 453.463 27.4012  12
   0  19  -9 391.711 27.1284   3
   0  19 -10 10.9327 11.6254   8
   0  19 -10 14.0607 12.5248   3
   0  19 -10 6.68799 10.7149  12
   0 -19  10 22.6337 11.7498  15
   0 -19 -10 19.5119 11.3218  14
   0  20   0 149.734 9.97872   3
   0 -20   0 127.054 9.75415   5
   0  20   0 151.608 11.5246   1
   0 -20   0 149.974 11.3740  10
   0  20   0 147.122 11.1929   9
   0 -20   0 145.126 11.9238  14
   0 -20   0 132.568 9.83503   6
   0  20   0 147.165 10.9779  12
   0  20  -1 610.349 29.0834   1
   0 -20  -1 634.880 29.6207  14
   0  20  -1 509.106 27.0490   4
   0  20  -1 596.187 28.6559   9
   0  20   1 565.628 28.5651   1
   0  20   1 598.669 28.0784  12
   0  20  -1 623.190 28.2671   3
   0 -20  -1 599.445 28.1776   6
   0 -20   1 597.641 27.4220   5
   0 -20   1 630.002 29.1231  10
   0  20  -1 582.118 28.6603  12
   0 -20   1 615.373 29.6115  14
   0  20   1 610.136 28.9104   9
   0 -20   1 599.111 27.4505   6
   0 -20  -1 568.682 27.9538   5
   0  20   2 4.01416 6.21656   1
   0  20   2 11.3760 6.54644   9
   0  20   2 4.55261 5.24384  12
   0 -20  -2 10.5959 6.00380   5
   0  20  -2 3.72935 4.88214   8
   0 -20   2-1.77938 5.46113  15
   0  20  -2-5.21140 5.97594   4
   0 -20  -2 6.04247 5.76492   6
   0  20  -2-0.55179 6.14587  12
   0  20  -2 4.63038 5.58311   3
   0  20  -2-1.14377 6.36962   1
   0 -20   2 3.84716 6.91671  10
   0  20  -2-0.47804 5.70237   9
   0 -20  -2 13.8850 8.01667  14
   0 -20   2 9.23278 7.77408  14
   0  20   3 120.753 9.89795   1
   0 -20  -3 114.030 10.0580   5
   0  20  -3 102.143 10.0805   3
   0  20  -3 114.948 11.0114   1
   0  20  -3 95.1712 9.16900   9
   0 -20   3 114.335 9.97811  15
   0  20  -3 108.378 10.5156  12
   0 -20   3 99.6581 11.0305  14
   0  20   3 94.8553 10.4868   9
   0 -20  -3 106.142 11.2238  14
   0 -20  -3 97.0249 9.68422   6
   0  20  -3 97.9423 9.30132   8
   0  20  -3 78.1976 9.28835   4
   0 -20  -4 29.2072 7.84916   5
   0  20  -4 24.1716 8.29762  12
   0  20  -4 27.0461 8.09956   3
   0  20  -4 35.6638 7.21427   8
   0  20   4 24.4214 8.12976   9
   0 -20  -4 26.6781 7.95621   6
   0  20   4 28.8351 7.23704   1
   0 -20   4 29.7843 7.64904  15
   0  20  -4 10.2228 7.30266   4
   0  20  -4 39.5273 9.09484   1
   0 -20   4 34.0442 8.67624  14
   0 -20  -4 34.4968 8.45914  14
   0 -20  -5 293.832 17.7727   6
   0  20  -5 246.975 17.1729   1
   0  20  -5 204.626 17.7327   3
   0 -20  -5 271.179 17.4058   5
   0  20   5 253.002 17.1036   9
   0  20  -5 251.208 17.3947  12
   0 -20   5 245.154 16.7293  15
   0 -20  -5 257.309 17.2882  14
   0 -20  -5 276.819 16.3826  11
   0  20  -5 241.112 16.7217   8
   0 -20   5 264.684 17.5929  14
   0 -20  -6 444.511 23.6825  14
   0  20  -6 305.214 23.4413   3
   0  20  -6 431.891 23.7339   1
   0 -20   6 428.213 23.6895  15
   0 -20   6 433.220 23.9562  14
   0  20   6 476.898 24.0506   9
   0 -20  -6 408.932 23.7514   6
   0 -20  -6 438.824 23.9717   5
   0  20  -6 296.225 22.6536   4
   0  20  -6 388.203 24.1657  12
   0  20  -6 420.113 23.8717   8
   0  20  -7-3.32800 9.57424  12
   0  20  -7-1.69781 8.31721   8
   0  20  -7 4.52716 8.72863   1
   0 -20  -7 4.12159 9.51090   5
   0  20   7 6.06200 8.78883   9
   0 -20   7-4.73409 9.61618  14
   0 -20  -7 4.12936 9.40263   6
   0 -20  -7 5.20745 8.93745  14
   0  20  -7-5.39127 9.48394   3
   0 -20   7 19.4630 9.33035  15
   0 -20  -8 53.9787 11.1219   5
   0  20  -8 31.9103 10.7585  12
   0 -20   8 32.8213 11.6757  14
   0  20  -8 17.2849 11.4574   4
   0  20   8 40.4712 10.9209   9
   0  20  -8 24.3664 11.2312   3
   0 -20  -8 49.6151 11.4542   6
   0  20  -8 44.0804 11.1245   8
   0 -20  -8 44.6022 11.1411  14
   0 -20   8 28.9409 10.0414  15
   0  20  -8 54.7215 11.1539   1
   0  20  -9 17.4308 10.6649   8
   0  20  -9 13.3068 11.9356   4
   0  20  -9 8.34998 12.2435   3
   0 -20  -9 28.0334 11.5227  14
   0  20  -9 4.67222 10.8802  12
   0 -20   9 12.9414 9.98440  15
   0  20 -10 9.94830 11.5233   3
   0 -20 -10 34.3160 12.0864  14
   0  20 -10 17.7016 11.4589   8
   0 -20  10 33.8618 12.1771  15
   0  20 -10 29.4008 11.6710  12
   0  21   0-1.64796 6.27078   1
   0 -21   0-2.16027 5.24074   6
   0 -21   0 3.54061 7.49073  14
   0  21   0 2.67525 6.22173   9
   0 -21   0 4.74654 5.52504   5
   0 -21   0 4.12689 6.54838  10
   0  21   0-0.83508 5.08876   3
   0  21   0 2.98260 5.84006  12
   0 -21  -1 783.483 34.9854  14
   0  21  -1 676.274 33.9306   1
   0  21   1 671.603 32.9560  12
   0  21  -1 718.473 33.8207  12
   0 -21   1 732.228 34.6338  14
   0  21   1 711.408 33.9990   9
   0 -21  -1 732.246 33.3240   5
   0 -21   1 703.644 33.7822  10
   0  21  -1 735.960 33.3693   3
   0  21   1 679.552 33.6483   1
   0 -21  -1 756.227 33.4411   6
   0  21  -1 713.570 33.7547   9
   0  21   2 235.910 14.2322  12
   0  21   2 260.941 16.1188   9
   0 -21   2 253.039 16.4837  14
   0  21  -2 216.998 14.4718   4
   0  21  -2 251.142 15.2386   3
   0  21   2 271.619 15.4413   1
   0 -21  -2 248.363 15.0149   6
   0  21  -2 251.754 15.0384   9
   0 -21  -2 249.048 16.5109  14
   0  21  -2 229.866 15.2828  12
   0 -21   2 255.079 16.0926  10
   0 -21   2 248.450 14.6622  15
   0  21  -2 221.771 15.8296   1
   0 -21  -2 233.331 14.8794   5
   0 -21   3 57.6250 9.37001  14
   0  21  -3 31.7363 8.42489   1
   0 -21  -3 34.7534 8.03361   6
   0  21   3 51.7562 8.03175   1
   0 -21   3 55.2701 8.24534  15
   0 -21  -3 35.9148 8.99078  14
   0  21  -3 36.8586 8.08066  12
   0  21  -3 48.1477 8.18197   4
   0 -21  -3 44.1277 8.12519   5
   0  21  -3 45.5523 7.49535   8
   0  21  -3 47.9418 7.83032   9
   0  21  -3 36.3574 8.40307   3
   0  21   3 32.3059 8.30775   9
   0  21  -4 8.37698 6.56960   8
   0 -21   4 12.7300 8.56113  14
   0  21   4-1.59490 7.03698   1
   0  21  -4-1.33558 7.72584   1
   0 -21  -4 4.49233 7.52134   6
   0  21   4 4.69887 7.96671   9
   0 -21  -4-4.49962 8.01749   5
   0 -21  -4 10.5062 8.31806  14
   0  21  -4 5.43750 8.36211  12
   0 -21   4-0.59151 7.12435  15
   0  21  -4 6.14449 7.96030   3
   0 -21  -5 313.600 19.4685   6
   0  21  -5 285.938 19.6282  12
   0  21  -5 254.170 19.5641   3
   0 -21   5 326.719 20.0248  14
   0 -21  -5 333.228 19.8680  14
   0 -21  -5 316.229 19.4601   5
   0  21  -5 314.618 19.5796   1
   0 -21   5 331.357 19.3372  15
   0 -21  -5 324.920 18.9032  11
   0  21   5 318.858 19.8275   9
   0  21  -5 295.197 19.0872   8
   0 -21   6 2.17092 8.50364  15
   0 -21   6 2.28927 9.10243  14
   0 -21  -6 8.51706 8.79319   6
   0 -21  -6-2.31762 8.53185   5
   0  21  -6 4.82231 9.29927  12
   0  21  -6 5.03877 9.22077   4
   0  21  -6 10.3720 8.66157   1
   0 -21  -6 8.70511 8.82214  14
   0  21  -6-4.18656 9.16679   3
   0  21  -6 5.41382 8.46748   8
   0  21   6 17.2294 9.25976   9
   0 -21  -7 4.61058 9.09616  14
   0 -21   7-7.93702 9.46550  15
   0  21  -7-10.3499 8.87120   8
   0  21   7 5.50233 9.28140   9
   0 -21  -7 17.8002 9.03031   6
   0 -21  -7 8.45891 8.40748   5
   0  21  -7-1.84364 9.66793   3
   0 -21   7 5.69627 9.98730  14
   0  21  -7 8.59342 9.75690  12
   0  21  -7-0.78150 9.56911   1
   0 -21  -8 18.4498 10.5633   6
   0  21  -8 15.9691 11.4845   3
   0 -21  -8 25.3820 10.6495  14
   0 -21   8 7.78551 10.7473  14
   0 -21  -8 11.0398 11.1367   5
   0  21  -8 16.1884 10.1476   8
   0  21  -8 15.5220 10.7316  12
   0  21  -8 32.8608 10.7291   1
   0  21  -8 22.7674 11.0563   4
   0 -21   8 32.8748 10.5264  15
   0  21   8 28.7281 10.5422   9
   0  21  -9 8.64648 11.6093  12
   0  21  -9 8.30759 11.2112   8
   0  21  -9 22.4127 11.6251   3
   0 -21   9 8.43436 10.4197  15
   0 -21   9 1.82959 11.5990  14
   0 -21  -9 27.6200 10.9972   5
   0 -21  -9 20.8644 11.0481  14
   0  21  -9 9.00777 11.5930   4
   0  21 -10-7.89848 12.6358   3
   0 -21  10 3.85323 11.7400  14
   0  21 -10-2.01186 11.3589  12
   0 -21 -10-6.43136 11.4323  14
   0 -21  10 1.00713 10.9912  15
   0  21 -10-1.11819 11.3090   8
   0  22   0 580.760 27.9821  12
   0  22   0 564.687 28.5125   1
   0 -22   0 568.310 27.2437   6
   0 -22   0 593.777 28.4640  10
   0 -22   0 557.291 28.8678  14
   0 -22   0 541.207 27.0266   5
   0  22   0 590.334 27.1882   3
   0  22   0 570.766 28.4073   9
   0  22   1 305.437 17.2824   1
   0 -22   1 290.544 17.9113  14
   0  22  -1 283.383 17.4579   1
   0 -22  -1 285.015 16.3399   6
   0 -22  -1 293.723 16.5056   5
   0  22  -1 271.763 16.0582   3
   0  22  -1 273.030 16.8315  12
   0 -22  -1 248.487 17.8529  14
   0  22   1 240.779 15.8981  12
   0  22   1 298.202 17.3624   9
   0 -22   1 306.818 17.5529  10
   0  22  -1 309.312 17.0445   9
   0  22  -2 647.661 30.3483   9
   0 -22   2 650.165 31.3495  14
   0  22   2 614.569 31.0646   9
   0 -22  -2 650.678 30.3555   6
   0  22  -2 626.351 30.8604  12
   0 -22   2 643.321 29.7291  15
   0  22  -2 605.288 30.4392   3
   0  22  -2 621.429 30.9994   1
   0  22   2 649.627 30.5501   1
   0 -22  -2 641.987 31.4431  14
   0 -22  -2 654.335 30.4034   5
   0  22  -2 509.349 29.1226   4
   0  22   2 611.079 29.3795  12
   0 -22   2 634.629 30.9011  10
   0  22  -3 126.159 10.5151   9
   0 -22  -3 121.594 10.6200   5
   0 -22  -3 99.6827 10.3329   6
   0 -22  -3 126.157 12.2550  14
   0  22  -3 108.024 11.0711  12
   0 -22   3 101.175 11.5350  10
   0  22  -3 82.9349 10.8989   3
   0  22   3 87.4035 11.3458   9
   0  22  -3 82.1191 10.0732   4
   0 -22   3 102.516 10.1306  15
   0 -22   3 105.597 11.5370  14
   0  22  -3 116.964 11.8085   1
   0  22   3 117.810 10.6927   1
   0  22  -4 13.4164 8.26782  12
   0  22   4 20.3071 8.24096   9
   0 -22  -4 13.9491 7.77919   5
   0  22   4 23.9741 7.79620   1
   0  22  -4 4.27339 6.96731   8
   0 -22  -4 4.12044 8.26450  14
   0 -22  -4 11.9371 7.78650   6
   0 -22   4 23.0277 9.00492  14
   0  22  -4 16.0590 8.11262   1
   0 -22   4 6.08994 7.64466  15
   0  22  -4 2.82148 7.91414   3
   0 -22  -5 279.098 17.9504  14
   0 -22  -5 258.970 17.3729   6
   0  22  -5 253.656 16.8713   8
   0  22  -5 190.034 15.9483   4
   0 -22   5 248.538 17.7348  14
   0  22  -5 251.182 17.6372   1
   0 -22  -5 259.717 17.1055   5
   0  22   5 275.736 17.9311   9
   0  22  -5 192.445 17.5167   3
   0  22  -5 275.683 18.0103  12
   0 -22   5 244.642 16.7470  15
   0 -22  -6 15.1060 8.94354   5
   0  22  -6 15.4908 9.88666   3
   0 -22  -6 19.0821 9.23623   6
   0 -22  -6 16.5667 9.38705  14
   0 -22   6 19.2721 8.79299  15
   0 -22   6 24.4415 10.3641  14
   0  22   6 41.1731 9.89751   9
   0  22  -6 10.7994 9.39288  12
   0  22  -6 22.3798 9.17408   1
   0  22  -6 30.7098 9.52033   8
   0  22  -7 64.2992 12.9034   3
   0  22  -7 93.9594 13.6794  12
   0  22   7 135.815 13.4571   9
   0 -22   7 118.997 12.8220  15
   0  22  -7 95.0370 12.8802   1
   0 -22  -7 96.3573 12.9784   6
   0 -22  -7 101.667 12.8107  14
   0 -22  -7 108.287 13.0953   5
   0  22  -7 53.0348 12.3443   4
   0  22  -7 106.981 12.6173   8
   0 -22   7 71.1971 12.6984  14
   0  22  -8 28.0720 11.3432   1
   0 -22   8 29.3076 11.9975  14
   0 -22   8 30.8244 11.3134  15
   0  22  -8 19.4051 11.8648   3
   0 -22  -8 26.3785 10.9575   6
   0  22  -8 44.4246 11.4302   8
   0 -22  -8 48.7935 11.8432  14
   0  22  -8 33.8421 12.0134  12
   0  22   8 35.5863 10.7281   9
   0 -22  -8 51.6738 11.9032   5
   0 -22   9 0.95213 10.4822  15
   0  22  -9-1.97494 11.2115  12
   0  22  -9-1.14346 12.4789   4
   0  22  -9 1.08990 11.2472   3
   0 -22  -9-7.03815 11.6003   5
   0 -22  -9 8.89430 11.1172  14
   0 -22   9-1.87552 11.4823  14
   0  22  -9-12.6019 10.8370   8
   0 -22  10 9.82690 12.2239  14
   0  22 -10 20.6198 12.1362  12
   0  22 -10 34.4987 13.5996   3
   0 -22 -10 20.6169 11.9205  14
   0 -22  10 12.2450 12.0426  15
   0  22 -10 20.3363 11.7981   8
   0  23   0 11.2010 7.14384   9
   0  23   0 6.06925 7.33648   1
   0 -23   0 11.7168 8.65746  14
   0  23   0 13.6746 7.26348  12
   0 -23   0 5.67655 7.47707  10
   0 -23  -1 216.322 15.8708  14
   0  23  -1 196.674 13.7609   9
   0  23   1 211.305 14.2536   1
   0  23   1 194.106 14.0821   9
   0 -23  -1 187.199 13.0495   5
   0 -23  -1 163.268 12.7069   6
   0 -23   1 227.461 14.4800  10
   0  23  -1 191.270 14.4961   1
   0  23  -1 208.336 13.4580   3
   0 -23   1 192.332 14.8500  14
   0  23  -1 192.574 14.0162  12
   0  23   1 198.365 13.2863  12
   0 -23  -2 17.4215 8.80819  14
   0 -23  -2 22.7087 7.56872   6
   0  23  -2 17.1499 8.23982   1
   0  23  -2 18.0130 7.30398   3
   0 -23  -2 26.7652 7.63653   5
   0  23  -2 27.6935 8.41266  12
   0 -23   2 36.2162 9.53724  14
   0 -23   2 18.6780 7.85281  10
   0 -23   2 21.3385 7.10795  15
   0  23   2 26.8237 8.84311   9
   0  23  -2 24.6662 7.56303   9
   0  23   2 21.6675 7.52162   1
   0  23   3 34.3893 7.88486   1
   0 -23  -3 35.9371 9.43651  14
   0 -23  -3 33.5763 8.33243   6
   0 -23   3 40.2262 9.71532  14
   0  23  -3 19.6261 8.79054   3
   0  23  -3 27.7555 8.41092  12
   0  23   3 35.2862 8.97373   9
   0  23  -3 35.5819 8.11259   9
   0 -23   3 30.1564 9.15596  10
   0  23  -3 36.1168 8.91328   1
   0 -23   3 38.7317 7.83053  15
   0 -23  -3 26.1780 7.98558   5
   0  23  -4 94.5890 10.7627   8
   0 -23   4 134.283 13.0487  14
   0  23  -4 119.356 12.2472  12
   0  23   4 129.206 12.8404   9
   0 -23  -4 136.891 13.3165  14
   0  23  -4 82.2898 11.5799   3
   0 -23  -4 114.021 11.6525   6
   0  23   4 116.106 11.2393   1
   0 -23   4 125.313 11.4647  15
   0  23  -4 124.618 12.4686   1
   0 -23  -4 105.760 11.4911   5
   0  23  -5 94.9386 11.5004   1
   0  23   5 93.7255 12.0616   9
   0  23  -5 85.5729 11.6779  12
   0 -23   5 108.052 12.6181  14
   0  23  -5 47.2705 10.3087   4
   0 -23   5 99.0713 11.1949  15
   0 -23  -5 115.692 11.9458   5
   0 -23  -5 95.5527 12.1579  14
   0 -23  -5 106.278 11.5926   6
   0  23  -5 67.6415 11.4812   3
   0  23  -5 71.7905 10.7233   8
   0  23  -6 23.1936 9.18903   8
   0  23  -6 20.0820 9.91372   1
   0  23  -6 19.4347 9.92483   3
   0 -23   6 12.9019 9.13021  15
   0 -23  -6 10.6282 8.98399   6
   0  23   6 31.4210 10.4991   9
   0  23  -6 9.41912 9.62224  12
   0 -23   6 16.2760 10.4725  14
   0 -23  -6 41.4023 10.6938  14
   0 -23  -6 22.0114 8.95875   5
   0  23  -7 47.2101 11.6375   1
   0  23  -7 41.8090 10.7767   8
   0  23  -7 10.8035 11.1110   4
   0 -23  -7 54.9439 11.5276   5
   0 -23  -7 35.5209 10.5773   6
   0  23   7 37.0111 10.8850   9
   0 -23   7 38.7529 11.3237  14
   0 -23   7 43.8080 10.7002  15
   0 -23  -7 59.8498 11.8519  14
   0  23  -7 43.0666 11.1995  12
   0  23  -7 23.2453 11.8257   3
   0 -23  -8 25.9626 10.6600   6
   0  23  -8 17.6585 10.7221   1
   0  23   8 20.1126 10.4158   9
   0  23  -8 26.1684 11.7953  12
   0 -23  -8 20.1364 10.2287   5
   0 -23   8 8.95840 10.5905  15
   0 -23   8 5.46001 10.9711  14
   0  23  -8 3.91150 9.93745   8
   0 -23  -8 6.05755 10.5592  14
   0  23  -8-2.08875 11.6415   3
   0 -23  -9 2.04843 10.9180   5
   0  23  -9 11.1837 11.5810  12
   0 -23   9 5.75095 12.4085  14
   0 -23  -9 7.28714 11.2377  14
   0 -23   9 2.89619 11.2322  15
   0  23  -9 22.3116 11.0065   8
   0  23  -9 18.9056 11.9628   3
   0  23  -9 8.11803 12.2459   4
   0 -24   0 213.495 16.0997  14
   0 -24   0 222.524 15.3089  10
   0  24   0 216.814 14.6627  12
   0  24   0 232.835 15.5330   9
   0  24   0 212.952 15.1676   1
   0  24   1 362.976 20.4672   1
   0 -24  -1 355.077 19.4765   5
   0  24  -1 339.154 19.8751  12
   0  24   1 335.198 20.1481   9
   0  24   1 365.064 19.5936  12
   0 -24  -1 373.373 19.6496   6
   0  24  -1 353.831 19.5109   3
   0 -24   1 344.943 20.2078  10
   0 -24   1 358.392 21.0814  14
   0 -24  -1 328.439 21.1333  14
   0  24  -1 355.489 20.7781   1
   0  24  -1 317.830 19.9039   9
   0 -24  -2 10.0085 7.03909   6
   0  24  -2-5.29089 7.14833   9
   0 -24   2-3.51554 8.86734  14
   0  24   2-0.61331 7.31483   1
   0 -24  -2 7.71152 9.05299  14
   0  24  -2 5.88722 7.91604  12
   0 -24   2-1.29960 8.06782  10
   0 -24  -2 2.95278 6.88563   5
   0  24  -2 7.57640 8.19427   1
   0  24  -2 6.63001 6.63638   3
   0  24   2 2.04706 7.68457   9
   0  24  -3 186.036 15.1534   3
   0 -24   3 205.887 15.8412  10
   0 -24  -3 213.426 15.1106   6
   0  24   3 196.803 15.6168   9
   0  24  -3 216.092 14.8329   9
   0  24  -3 188.379 15.5560   1
   0  24  -3 198.379 15.6698  12
   0  24   3 204.471 14.8916   1
   0 -24  -3 213.560 16.2103  14
   0 -24  -3 190.707 14.9382   5
   0 -24   3 216.476 14.5630  15
   0 -24   3 246.645 16.6417  14
   0  24  -4 9.00641 8.71127   3
   0 -24  -4-0.70398 7.91282   6
   0 -24  -4 17.2215 9.65416  14
   0  24  -4 3.79483 8.57688   1
   0 -24  -4 8.44235 8.43805   5
   0  24   4 13.6670 9.25956   9
   0 -24   4 16.6113 9.97837  14
   0  24   4 5.49468 7.77416   1
   0  24  -4 12.9316 8.94290  12
   0 -24   4 11.5999 7.86119  15
   0  24  -4 4.30504 7.76842   4
   0  24  -5 13.5412 9.24460   1
   0  24  -5-0.81887 9.15078  12
   0  24   5 9.57427 9.21153   9
   0 -24  -5 7.76132 9.00805  14
   0 -24   5 17.4564 10.0342  14
   0  24  -5 10.4749 9.12993   4
   0 -24  -5 6.92135 8.57065   6
   0 -24  -5 15.3389 8.71443   5
   0 -24   5 9.22365 8.48907  15
   0  24  -5 2.88931 7.41275   8
   0  24  -5 9.10499 9.40402   3
   0 -24  -6 289.226 19.4194   6
   0  24  -6 241.055 18.2247   8
   0 -24   6 291.869 19.0386  15
   0  24  -6 253.674 19.3841   1
   0 -24  -6 301.082 19.7633   5
   0  24   6 328.684 20.5169   9
   0  24  -6 231.421 19.5467  12
   0  24  -6 235.549 19.7133   3
   0 -24  -6 314.083 20.3163  14
   0 -24   6 310.363 20.6566  14
   0  24  -7 15.0978 10.9316  12
   0 -24  -7 39.0591 11.2454   6
   0  24  -7 34.2449 10.0300   8
   0  24  -7 13.9966 10.7907   4
   0 -24   7 52.1851 12.1855  14
   0  24  -7 32.3513 10.7804   1
   0 -24  -7 28.7871 11.0741  14
   0  24  -7 1.98284 11.6567   3
   0 -24   7 44.6774 11.1831  15
   0 -24  -7 44.4173 11.7487   5
   0  24   7 49.5412 11.2000   9
   0 -24   8 4.55338 10.0835  15
   0  24  -8 4.56706 10.7850   1
   0  24  -8 5.33213 12.0418   3
   0  24  -8-0.98915 9.90049   8
   0 -24  -8-1.96167 10.6409   6
   0  24  -8-4.98063 11.4623  12
   0 -24  -8-4.89077 10.6118   5
   0  24   8-12.6118 10.3933   9
   0 -24  -8 14.2415 11.2247  14
   0 -24   8 15.8447 11.0602  14
   0  24  -9 54.7573 13.3817   8
   0 -24   9 57.7298 13.5839  15
   0 -24  -9 65.6444 13.8212   5
   0  24  -9 77.1516 14.6578  12
   0  24  -9 35.1540 13.2894   3
   0  24  -9 36.4384 13.6543   4
   0 -24  -9 91.4539 14.5901  14
   0 -24   9 55.7491 13.6521  14
   0  25   0 4.51323 7.79141   9
   0  25   0 11.3005 8.37212   1
   0 -25   0 9.89211 8.36799  10
   0 -25   0 8.57862 9.76563  14
   0  25   0 11.3229 7.13358  12
   0  25   1 12.9848 8.10358   1
   0  25   1 16.1622 7.97696   9
   0  25   1 14.0423 7.23528  12
   0 -25   1 14.0502 8.52639  10
   0  25  -1 16.1955 6.94683   3
   0  25  -1 19.4295 8.28596   9
   0 -25  -1 16.5717 9.61355  14
   0  25  -1 18.5574 8.67185   1
   0 -25   1 15.8102 9.58877  14
   0  25  -1 16.5308 7.95473  12
   0 -25  -2 19.4037 7.41905   6
   0 -25  -2 15.3619 9.07064  14
   0  25   2 12.8074 8.13951   1
   0 -25   2 8.81010 9.08275  14
   0  25  -2 8.14822 7.50484   3
   0  25  -2 14.1470 7.92008   9
   0 -25  -2 7.29458 7.02587   5
   0  25  -2 11.5139 8.75928   1
   0  25  -2 3.39887 7.99692  12
   0  25   2 6.39580 8.03540   9
   0 -25   2 8.75398 8.70526  10
   0 -25   3 2357.03 98.2530  10
   0  25  -3 2095.36 97.4994   3
   0  25  -3 2189.82 97.8518  12
   0 -25   3 2328.46 98.4752  14
   0 -25  -3 2240.61 97.3005   5
   0  25   3 2288.79 98.3589   9
   0  25   3 2324.88 97.3203   1
   0 -25  -3 2307.28 97.4821   6
   0  25  -3 2263.28 98.3043   1
   0 -25  -3 2413.64 98.6864  14
   0 -25   4 195.066 16.3325  10
   0  25  -4 170.983 15.8673   3
   0  25  -4 225.687 16.4076   1
   0  25   4 224.954 16.4505   9
   0  25   4 236.767 15.4579   1
   0 -25   4 201.931 16.4472  14
   0  25  -4 200.668 16.3870  12
   0 -25  -4 239.172 16.1761   5
   0 -25  -4 229.175 16.0237   6
   0 -25  -4 232.131 17.0792  14
   0 -25   4 234.205 15.6218  15
   0  25  -5 58.7490 11.4822   1
   0 -25  -5 45.0333 10.2874   6
   0  25  -5 63.7588 11.3232   3
   0 -25  -5 87.8378 12.4281  14
   0  25  -5 57.6147 11.4199  12
   0 -25   5 73.0602 12.3113  14
   0 -25   5 55.2132 10.2905  15
   0 -25  -5 57.5168 10.8179   5
   0  25   5 49.6147 10.8308   9
   0  25  -6 153.185 16.0170   3
   0 -25  -6 196.029 16.5304   6
   0  25  -6 193.134 17.1859   1
   0  25   6 193.484 16.5271   9
   0 -25   6 180.575 15.5815  15
   0 -25  -6 173.379 15.9165   5
   0  25  -6 190.122 16.6512  12
   0 -25   6 203.921 17.0459  14
   0 -25  -6 220.332 16.7196  14
   0  25  -6 172.887 15.4098   8
   0  25  -7 4.85163 10.8053  12
   0 -25   7-0.85915 9.83387  15
   0  25  -7 13.2186 11.4185   4
   0  25  -7-9.12587 9.90060   8
   0  25   7-4.48988 10.6560   9
   0  25  -7-4.05328 10.1425   3
   0 -25   7 8.16710 10.9280  14
   0  25  -7 1.81176 10.4515   1
   0 -25  -7-2.78211 10.1207   6
   0 -25  -7 20.0988 11.1408  14
   0 -25  -7 4.62724 10.1884   5
   0  25  -8 5.11397 11.6166  12
   0  25  -8 4.72254 10.5815   1
   0 -25  -8 6.99434 11.0046   6
   0 -25   8 4.63258 10.8059  15
   0 -25  -8 2.74049 11.1371  14
   0  25  -8 13.0479 11.2983   3
   0  25  -8 5.99821 10.1499   8
   0  25   8 13.9130 11.0384   9
   0 -25  -8 9.96330 11.3163   5
   0 -25   8 13.3401 11.5892  14
   0  25  -9 261.833 20.5971  12
   0 -25  -9 228.644 20.5373   5
   0  25  -9 195.125 20.1223   3
   0 -25   9 286.250 21.3225  14
   0 -25   9 268.903 20.4058  15
   0  25  -9 227.487 20.5620   8
   0 -25  -9 270.556 20.1398  14
   0  26   0 1542.83 67.3944   1
   0  26   0 1518.27 67.2634   9
   0 -26   0 1558.40 67.1449  10
   0  26   0 1489.46 66.5344  12
   0 -26   0 1484.20 67.7769  14
   0  26   1 264.639 17.2929  12
   0  26  -1 278.473 18.3267  12
   0  26   1 316.719 19.0395   1
   0 -26  -1 327.415 20.1896  14
   0  26   1 285.658 18.8976   9
   0 -26   1 329.824 19.1197  10
   0  26  -1 296.830 18.4467   9
   0 -26   1 249.755 18.9839  14
   0  26  -1 298.114 19.0020   1
   0  26  -2 7.12784 7.30407   3
   0 -26  -2 8.77484 7.44480   6
   0 -26   2 16.8559 10.3654  14
   0  26   2-1.33736 7.94163   1
   0 -26  -2 12.5668 7.61014   5
   0  26  -2 12.8404 8.19147   9
   0  26  -2-2.11702 8.21203  12
   0 -26  -2 19.8122 10.2893  14
   0 -26   2 8.37429 8.78710  10
   0  26   2 0.73804 8.20168   9
   0  26  -2 16.4687 9.17157   1
   0 -26  -3 130.407 12.4359   6
   0 -26   3 137.906 14.0301  10
   0 -26   3 136.733 14.7788  14
   0  26  -3 133.655 13.3577  12
   0 -26  -3 140.013 14.7782  14
   0  26   3 141.655 13.0966   1
   0  26  -3 137.085 14.1128   1
   0  26  -3 125.314 12.8042   3
   0  26   3 151.059 14.3849   9
   0 -26  -3 142.961 12.8814   5
   0  26  -4 22.2786 10.1128   3
   0  26  -4 23.7560 9.58538   1
   0 -26  -4 36.5221 9.37757   5
   0 -26   4 50.4943 11.2727  14
   0  26   4 23.7512 10.5853   9
   0 -26   4 11.9401 9.94010  10
   0 -26  -4 23.4621 10.6533  14
   0  26  -4 26.8118 9.72444  12
   0 -26  -4 25.3585 9.27923   6
   0  26  -5 16.6003 10.0083  12
   0 -26   5 44.2451 11.8598  14
   0 -26  -5 5.65898 9.36023   5
   0  26   5 2.57121 10.2289   9
   0 -26  -5 18.4073 10.8341  14
   0  26  -5 3.48978 9.21679   3
   0  26  -5 6.86468 10.1905   1
   0 -26  -5 4.86386 9.53186   6
   0 -26   5 3.71958 9.05362  15
   0  26  -6 119.948 17.1251   4
   0 -26  -6 284.729 19.7298   6
   0 -26  -6 251.740 19.0475   5
   0  26  -6 312.119 20.4375   1
   0 -26  -6 313.356 20.0752  14
   0 -26   6 315.323 19.4751  15
   0  26  -6 236.412 19.8261  12
   0  26   6 289.936 20.0796   9
   0  26  -6 175.813 18.9851   3
   0 -26   6 319.435 20.5598  14
   0  26  -7 80.4013 13.3312   1
   0 -26  -7 74.5829 12.6926   5
   0  26  -7 61.8459 11.9332   8
   0 -26  -7 72.8459 12.7424   6
   0 -26  -7 99.3209 13.8966  14
   0  26  -7 44.5034 13.1942   3
   0  26  -7 46.8470 12.6185  12
   0 -26   7 81.9452 13.6861  14
   0  26   7 56.4734 13.0237   9
   0 -26   7 71.6727 12.5014  15
   0  26  -8 13.6586 11.6086   1
   0 -26  -8-3.04322 11.2027   5
   0  26  -8 1.04872 11.9739  12
   0 -26   8 6.81864 12.2323  14
   0 -26   8 9.40892 10.8296  15
   0  26   8 6.68043 10.9553   9
   0 -26  -8 16.2752 11.5202   6
   0  26  -8-5.53647 12.1221   3
   0  26  -8 4.03868 10.1090   8
   0  26  -8 8.98851 12.3361   4
   0 -26  -8 13.1372 11.6523  14
   0 -26   9 11.9340 10.5035   7
   0  26  -9-1.09358 12.2525  12
   0 -26   9-3.04654 12.4693  14
   0 -26  -9 8.81038 12.1594  14
   0 -26  -9 23.6462 12.1096   5
   0 -26   9 20.1085 12.2593  15
   0  26  -9 4.69501 12.8153   3
   0  26   9 11.7431 11.7625   9
   0  27   0 23.2410 8.85890  12
   0  27   0 25.2888 10.0548   1
   0  27   0 18.9071 9.03300   9
   0 -27   0 1.55683 10.5102  14
   0 -27   1 99.1567 13.2591  14
   0  27   1 97.7621 11.8361   9
   0  27   1 90.5464 11.8154   1
   0 -27  -1 97.8590 13.0966  14
   0  27  -1 126.360 12.7764   1
   0 -27   1 88.1416 11.8198  10
   0  27  -1 83.0729 11.1476   9
   0  27  -1 93.3068 11.3679  12
   0  27  -2 165.702 14.4608   1
   0 -27   2 156.351 14.3271  10
   0 -27   2 150.592 14.9869  14
   0  27  -2 127.246 13.1126   3
   0 -27  -2 152.052 14.6737  14
   0  27  -2 148.478 13.7037  12
   0  27   2 165.943 13.9856   1
   0  27  -2 174.569 13.7135   9
   0  27   2 152.519 14.0685   9
   0  27   3 90.0684 11.4261   1
   0 -27   3 87.4875 12.2870  10
   0  27  -3 61.1202 10.9768   3
   0 -27  -3 78.8250 12.8672  14
   0 -27  -3 99.3443 11.0500   5
   0 -27  -3 70.3269 10.3174   6
   0  27  -3 103.822 12.0470  12
   0 -27   3 85.7816 12.8404  14
   0  27  -3 104.054 12.2638   1
   0  27   3 74.2874 11.7100   9
   0 -27  -4 285.299 19.8662  14
   0 -27   4 272.454 19.8275  14
   0 -27  -4 285.089 18.8201   6
   0  27  -4 197.748 17.8433   3
   0 -27  -4 263.457 18.4366   5
   0  27  -4 268.157 19.3993   1
   0  27  -4 270.011 19.1878  12
   0 -27   4 305.360 19.9919  10
   0  27   4 268.031 19.5612   9
   0  27  -5 17.0895 10.6073  12
   0 -27  -5 9.13462 9.15828   6
   0 -27  -5 19.9115 10.9308  14
   0 -27  -5 13.2503 9.69470   5
   0  27  -5 7.10575 9.98909   1
   0  27  -5 4.47089 9.74474   3
   0  27   5 16.8288 10.5767   9
   0  27  -5 18.2823 9.76424   4
   0 -27   5 21.0858 11.3577  14
   0  27  -6 56.6453 12.1290   4
   0  27  -6 55.6980 13.0620   3
   0 -27  -6 103.851 12.9592   6
   0 -27  -6 95.5759 12.8672   5
   0  27  -6 94.4897 14.0158  12
   0  27  -6 103.919 14.2641   1
   0 -27   6 139.069 15.5443  14
   0 -27   6 107.372 13.2701  15
   0 -27  -6 124.659 15.0877  14
   0  27   6 85.6980 13.7686   9
   0  27  -7 4.08910 11.4165  12
   0 -27  -7 5.78869 10.2472   6
   0 -27  -7 2.88832 10.0336   5
   0 -27   7 4.28583 9.70643   7
   0  27  -7 13.5267 11.6640   1
   0 -27   7 2.87451 11.8962  14
   0  27  -7 3.16633 10.7842   3
   0 -27  -7-1.85953 11.0613  14
   0  27   7 0.95393 11.7896   9
   0 -27   7 0.89044 10.4084  15
   0  27  -8 34.3476 13.5589  12
   0 -27  -8 44.3483 12.7214   5
   0  27  -8 46.3093 13.6762   1
   0 -27  -8 38.2653 12.4885   6
   0 -27   8 45.6370 11.6762   7
   0  27   8 66.7480 14.1997   9
   0  27  -8 66.4658 14.6177   3
   0 -27  -8 53.0015 13.3251  14
   0  27  -8 37.5435 13.5422   4
   0 -27   8 70.9521 13.8835  14
   0 -27   8 44.8273 12.7241  15
   0  28   0 1031.59 48.5912  12
   0  28   0 1044.73 49.2477   1
   0 -28   0 1066.54 50.1135  14
   0  28   0 1073.04 49.3742   9
   0  28   1 1464.29 64.9415   9
   0  28  -1 1401.28 64.1859   9
   0 -28   1 1350.36 64.8400  14
   0 -28  -1 1508.74 65.5758  14
   0  28  -1 1458.72 64.9930   1
   0 -28   1 1423.41 64.3179  10
   0  28  -1 1392.43 64.1931  12
   0  28   1 1500.79 64.7241   1
   0 -28   2 40.4922 11.5390  14
   0 -28   2 36.5977 10.5446  10
   0  28  -2 52.1171 10.3179  12
   0  28   2 38.4569 9.69624   1
   0 -28  -2 27.9449 11.0364  14
   0  28   2 34.1618 10.1011   9
   0  28  -2 45.1859 10.7121   1
   0  28  -2 42.4750 9.74337   9
   0  28  -3 304.376 21.5059   3
   0 -28  -3 409.393 24.1705  14
   0 -28  -3 406.593 22.2421   6
   0 -28   3 355.670 23.3887  14
   0 -28  -3 352.257 21.4656   5
   0 -28   3 379.883 22.9969  10
   0  28   3 353.408 22.6847   9
   0  28  -3 348.956 22.5232  12
   0  28   3 393.986 22.2588   1
   0  28  -3 359.496 23.1439   1
   0  28  -4-7.77644 10.4818  12
   0 -28  -4 10.2231 9.33342   6
   0 -28   4 0.87423 11.5014  14
   0 -28  -4 10.2163 9.41958   5
   0 -28  -4 17.3766 10.9579  14
   0 -28   4 8.47740 10.5259  10
   0  28  -4 1.75691 9.81130   1
   0  28   4 2.62948 10.2460   9
   0  28  -4 1.67797 9.57877   3
   0 -28   5 16.1765 11.4509  10
   0 -28  -5 28.6480 11.5295  14
   0 -28  -5 21.2520 10.0076   6
   0  28   5 13.7255 10.1524   9
   0  28  -5 5.54641 10.4582  12
   0 -28   5 11.7781 11.9837  14
   0  28  -5 9.18081 10.3300   1
   0 -28  -5 33.9100 11.0800   5
   0  28  -5 9.17561 10.6614   3
   0 -28  -6 61.0569 12.9914  14
   0  28  -6 88.1615 13.6522   1
   0  28  -6 60.3456 13.0412  12
   0  28   6 77.8860 13.0369   9
   0 -28  -6 76.5774 12.9457   5
   0 -28  -6 52.0821 12.0872   6
   0  28  -6 43.9304 12.5037   3
   0 -28   6 70.7558 13.3085  14
   0 -28  -7 238.860 18.8177   5
   0 -28   7 202.258 18.7197  14
   0  28  -7 221.263 19.0252   1
   0  28   7 204.979 18.2655   9
   0 -28  -7 184.440 17.8217   6
   0  28  -7 149.533 18.1922   3
   0 -28   7 217.148 17.7532  15
   0 -28  -7 242.135 19.1552  14
   0  28  -7 138.262 18.2113  12
   0 -28  -8-4.18903 11.1233   5
   0  28  -8-1.15055 11.8346   4
   0  28  -8 1.03670 11.8669   1
   0 -28  -8 14.7021 12.1486   6
   0  28   8 13.0970 12.3654   9
   0 -28  -8 4.94613 12.5579  14
   0  28  -8 2.19541 12.4638  12
   0  28  -8 13.7428 12.8970   3
   0 -28   8 6.11872 12.4289  14
   0 -28   8-4.82791 11.0233  15
   0  29   0 3.12803 9.87444   1
   0  29   0 14.5909 8.75712  12
   0 -29   0 26.0949 11.4154  14
   0  29   0 9.83473 9.16795   9
   0  29  -1 167.222 14.6679  12
   0 -29  -1 183.762 16.7014  14
   0  29  -1 180.751 15.6332   1
   0  29   1 155.578 15.2869   9
   0  29   1 183.687 15.1598   1
   0  29  -1 142.422 14.1027   9
   0 -29   1 161.882 15.9730  14
   0 -29   1 187.418 15.3844  10
   0 -29   2 102.913 14.4693  14
   0  29   2 167.410 13.9535   1
   0  29  -2 118.888 14.3313   1
   0  29  -2 140.901 13.4769   9
   0  29   2 166.116 14.6096   9
   0  29  -2 138.182 13.7001  12
   0 -29   2 148.204 14.4644  10
   0 -29  -2 117.547 14.9402  14
   0 -29  -3 258.160 18.8480  14
   0  29  -3 230.820 17.4904  12
   0  29  -3 208.987 17.5388   1
   0 -29   3 216.287 18.3448  14
   0  29   3 218.552 17.5522   9
   0 -29   3 213.545 17.2145  10
   0  29   3 202.257 16.0279   1
   0  29  -3 186.644 15.9570   3
   0 -29  -4 0.80427 9.13145   6
   0 -29  -4-4.49100 11.0235  14
   0 -29  -4-0.80218 9.70672   5
   0  29  -4-7.10990 9.92455  12
   0  29  -4 5.18027 9.80252   3
   0 -29   4 10.4159 11.0659  10
   0 -29   4 6.32649 11.2457  14
   0  29  -4 2.72274 10.1634   1
   0  29   4 1.81029 9.99354   9
   0  29   5 168.917 16.2716   9
   0  29  -5 158.115 16.3949   1
   0 -29   5 162.285 16.2653  10
   0 -29   5 172.708 17.0777  14
   0 -29  -5 125.176 14.5666   6
   0  29  -5 166.081 16.1182  12
   0 -29  -5 178.235 16.6318  14
   0  29  -5 92.9133 15.1517   3
   0 -29  -5 152.573 14.9266   5
   0 -29   6 124.166 16.1902  14
   0 -29  -6 111.915 14.3943   6
   0 -29  -6 166.779 16.9800  14
   0  29  -6 103.917 15.2716   3
   0  29  -6 123.714 16.1953  12
   0  29  -6 151.013 16.2562   1
   0  29   6 130.093 15.6185   9
   0 -29  -6 145.156 15.0865   5
   0  29  -7 2.13677 12.2616  12
   0  29   7-10.0770 11.5959   9
   0 -29  -7 2.99473 11.1478   6
   0 -29  -7 2.95008 11.8137  14
   0 -29  -7 2.98896 11.3123   5
   0  29  -7-9.72869 11.7624   4
   0 -29   7-7.03261 12.5295  14
   0  29  -7 7.18280 11.9629   1
   0  29  -7-14.2174 12.4509   3
   0  30   0 1586.94 70.7500   1
   0 -30   0 1605.78 71.5150  14
   0  30   0 1531.32 70.2247   9
   0  30  -1 11.4083 9.18624  12
   0  30  -1 10.6586 9.30531   9
   0 -30  -1 12.2385 10.4808  14
   0  30   1 8.73124 9.60972   1
   0  30   1 11.3995 10.4745   9
   0 -30   1-1.74628 11.1358  14
   0  30  -1 5.84965 9.62092   1
   0 -30   1 2.28636 9.88713  10
   0  30  -2 19.3277 9.76752  12
   0 -30  -2 32.6298 11.9398  14
   0  30  -2 18.1795 10.4177   1
   0  30   2 17.9966 10.0632   1
   0  30   2 23.8352 10.2949   9
   0 -30   2 12.4207 11.6382  14
   0 -30   2 46.8687 11.5936  10
   0 -30   3 18.4222 10.8793  10
   0  30  -3 22.4749 11.0798   1
   0 -30   3 26.3887 12.0135  14
   0  30   3 18.5661 9.82195   1
   0  30   3 19.6079 10.5191   9
   0 -30  -3 13.5159 11.0280  14
   0  30  -3 5.14829 9.49797  12
   0 -30  -4-7.41204 9.55163   6
   0  30   4 0.93209 10.8103   9
   0 -30   4 0.88703 11.0373  10
   0 -30  -4 4.63392 11.7644  14
   0 -30   4 2.80122 11.6185  14
   0 -30  -4 2.46425 9.35151   5
   0  30  -4 3.74289 10.6528   1
   0  30  -4 3.66314 10.4820  12
   0  30  -4 4.41886 9.64487   3
   0 -30   5 3.84883 12.5029  14
   0 -30  -5-2.85448 11.5686  14
   0 -30  -5 1.77060 9.80276   5
   0  30  -5 6.81399 10.4660  12
   0  30  -5 4.87643 11.3994   1
   0 -30   5-1.88963 11.6764  10
   0 -30  -5-2.66322 9.88578   6
   0  30  -5 0.95870 10.4627   3
   0  30   5 11.6543 11.6106   9
   0  30  -6 109.747 15.6045   1
   0 -30  -6 109.920 14.4295   5
   0 -30  -6 80.7301 13.6276   6
   0  30   6 110.489 15.2291   9
   0  30  -6 68.5043 13.9180   3
   0 -30   6 155.130 16.8245  14
   0 -30  -6 124.421 15.8435  14
   0  30  -6 89.2455 14.9353  12
   0 -30   6 85.6904 14.7901  10
   0  30   7 1.03350 11.7662   9
   0  30  -7 1.09275 11.6775   4
   0 -30   7 10.2804 12.7921  14
   0 -30  -7-1.01444 11.1360   6
   0  30  -7-1.09094 12.1828  12
   0  30  -7-12.2355 12.6975   3
   0  30  -7-2.10933 12.4217   1
   0 -30  -7-12.1139 12.8701  14
   0 -30  -7-1.01248 10.9518   5
   0  31   0 31.1474 10.7850   1
   0  31   0 31.6177 10.9319   9
   0 -31   0 33.3226 12.6333  14
   0  31   1 30.2758 10.4152   9
   0 -31   1 26.2542 11.9937  14
   0 -31   1 26.6766 10.9961  10
   0  31  -1 40.6283 11.7508   1
   0  31  -1 25.1276 10.2108  12
   0 -31  -1 37.0420 12.5067  14
   0  31  -1 22.8187 10.1249   9
   0  31   1 35.3547 10.1857   1
   0  31  -2 2.68227 10.1696   1
   0 -31   2 21.1084 12.1124  14
   0 -31  -2 10.0204 11.1966  14
   0  31   2 30.0078 10.6861   1
   0 -31   2 18.7830 10.7817  10
   0  31  -2 9.13733 9.27013  12
   0  31   2 19.3506 10.4554   9
   0 -31   3 84.4482 14.3392  14
   0 -31  -3 85.6198 14.6488  14
   0  31  -3 62.6566 11.6965  12
   0  31   3 80.8288 12.0241   1
   0  31  -3 104.754 13.7232   1
   0 -31   3 86.9813 13.4620  10
   0  31   3 91.8941 13.2584   9
   0 -31   4 200.481 17.8105  10
   0  31  -4 192.620 17.1310  12
   0  31   4 204.467 18.4036   9
   0  31  -4 181.985 17.2498   1
   0 -31  -4 220.475 18.6609  14
   0 -31   4 201.547 18.5266  14
   0  31  -4 133.732 16.1312   3
   0 -31   5-7.92440 12.8173  14
   0 -31  -5-1.95837 11.7916  14
   0  31  -5 4.98503 11.1958  12
   0  31   5-5.98265 11.9493   9
   0  31  -5-8.80248 10.7984   3
   0 -31  -5 8.11375 10.6446   6
   0  31  -5 1.00261 11.5368   1
   0 -31  -5 4.49458 9.69384   5
   0 -31   5 0.96279 11.5661  10
   0  31  -6 13.7824 12.0046  12
   0  31  -6-1.05946 11.4257   3
   0  31  -6-3.12906 12.0971   1
   0 -31  -6-1.93259 11.1488   6
   0 -31   6 1.01693 12.1277  10
   0 -31  -6 0.96408 11.5821   5
   0 -31  -6-3.01925 12.2365  14
   0  31   6 14.4323 12.6227   9
   0 -31   6 7.13326 12.7659  14
   0  32   0 1.67396 9.52956   9
   0  32   0 0.87073 10.0995   1
   0 -32   0-16.7737 12.4804  14
   0  32  -1 32.2091 10.7971   1
   0 -32  -1 15.8408 11.7179  14
   0  32  -1 28.2763 10.1275  12
   0  32   1 30.6828 10.6546   1
   0 -32   1 22.4100 12.4491  14
   0  32   1 29.5012 10.5243   9
   0 -32   1 16.1245 10.9709  10
   0  32  -1 26.8037 10.8195   9
   0 -32   2 309.615 20.8650  10
   0  32  -2 301.642 20.9514   1
   0 -32   2 293.309 21.7580  14
   0  32  -2 263.405 19.6824  12
   0  32   2 244.874 19.7030   9
   0 -32  -2 296.729 21.3938  14
   0  32   2 270.032 19.8524   1
   0  32  -3 67.7516 13.1820   1
   0 -32   3 50.2639 13.6140  14
   0  32   3 66.1986 12.1054   1
   0  32  -3 72.4995 12.2640  12
   0  32   3 64.4405 12.4790   9
   0 -32   3 43.1814 12.2765  10
   0 -32  -3 62.2980 13.5975  14
   0  32  -4-3.85219 10.4494  12
   0  32   4 6.90620 11.4438   9
   0  32  -4 13.8555 11.8616   1
   0 -32   4-7.43944 11.9585  10
   0 -32  -4 5.89029 12.1890  14
   0 -32   4 20.8414 13.0563  14
   0  32   5 11.2634 11.6947   9
   0 -32   5 6.90023 11.9054  10
   0  32  -5 16.4584 13.2040   1
   0 -32   5 16.3008 13.3255  14
   0  32  -5 5.11932 11.6937  12
   0 -32  -5 11.0531 12.1647  14
   0  32  -5 4.00998 10.7195   3
   0 -32  -6-0.98024 10.8852   5
   0 -32   6 5.18648 12.4314  10
   0 -32  -6 9.28131 12.8902  14
   0  32  -6 2.15402 11.6499   3
   0  32  -6-6.41482 12.6558   1
   0  32  -6-3.24657 11.6003  12
   0 -32  -6 18.6674 11.4250   6
   0 -32   6-1.04540 13.0669  14
   0  32   6 5.27610 11.7510   9
   0 -33   0-22.0833 12.2712  14
   0  33   0-5.17632 9.87977   9
   0  33   0 0.90027 9.88762   1
   0  33   1 39.6284 11.6709   1
   0  33  -1 36.5881 10.5131  12
   0 -33  -1 31.6847 12.8361  14
   0  33  -1 40.5809 11.9935   1
   0  33  -1 30.9736 10.7206   9
   0  33   1 40.3633 11.6204   9
   0 -33   1 27.0289 12.7517  14
   0  33   2 430.980 27.3473   9
   0  33  -2 439.406 27.2465  12
   0 -33   2 424.761 28.3802  14
   0  33  -2 463.710 28.2485   1
   0  33   2 460.518 27.1629   1
   0 -33  -2 490.162 28.7819  14
   0 -33   2 531.081 28.1521  10
   0  33   3 339.082 23.3919   9
   0 -33  -3 357.616 24.0927  14
   0 -33   3 338.263 23.9394  14
   0  33  -3 314.171 22.4674  12
   0 -33   3 321.697 22.5911  10
   0  33  -3 360.833 23.7612   1
   0 -33  -4 50.3052 14.2866  14
   0  33   4 62.8337 13.7748   9
   0 -33   4 83.5629 13.9888  10
   0  33  -4 35.5376 12.8235   1
   0 -33   4 72.4586 14.7605  14
   0  33  -4 54.2465 12.9516  12
   0  33  -5 10.2110 11.5731   3
   0 -33  -5 29.8682 13.5307  14
   0 -33   5 3.13260 13.0324  14
   0 -33   5 7.00627 12.3516  10
   0  33  -5 27.4021 12.6100   1
   0  33  -5 2.09217 11.8880  12
   0  33   5 15.7412 11.6311   9
   0 -34   0 127.639 16.1008  14
   0  34   0 140.235 14.8614   9
   0  34   0 115.073 14.4518   1
   0  34   1 9.22100 10.9521   9
   0 -34  -1 24.6800 12.9682  14
   0  34   1 15.4764 11.3117   1
   0  34  -1 13.3044 10.8289   1
   0 -34   1-3.96976 12.7154  14
   0  34  -2 301.906 21.2585   1
   0  34   2 246.870 20.1617   9
   0  34   2 259.746 20.4137   1
   0 -34   2 258.873 21.5699  14
   0  34  -2 260.357 19.9520  12
   0 -34  -2 305.464 22.0415  14
   0 -34  -3 36.4133 13.6143  14
   0 -34   3 41.4809 12.7558  10
   0 -34   3 51.0796 14.4486  14
   0  34  -3 27.1719 12.1376   1
   0  34   3 53.0869 13.5098   9
   0  34  -3 36.2967 12.5912  12
   0  34  -4-3.03076 11.6864  12
   0 -34   4 4.84980 12.2589  10
   0  34  -4 1.04069 12.2570   1
   0 -34  -4-8.24787 12.5053  14
   0 -34   4 3.13509 13.1787  14
   0  34   4 15.5963 12.1529   9
   0  34  -5 61.4437 14.3765   1
   0  34  -5 55.4854 13.9809  12
   0 -34  -5 75.9225 15.2424  14
   0 -34   5 77.2551 14.9046  10
   0  34   5 49.4106 13.8686   9
   0 -34   5 64.2458 15.3671  14
   0  35   0 2.73911 10.5339   9
   0  35   0-0.95567 11.2555   1
   0 -35   0 1.01559 12.4350  14
   0 -35   1 12.2732 13.4588  14
   0 -35  -1 19.2492 12.4679  14
   0  35   1 1.87557 11.0229   1
   0  35  -1 0.97843 11.4124   1
   0  35   1 14.2231 11.2298   9
   0  35  -2 31.4900 11.7965  12
   0  35  -2 40.1478 12.7374   1
   0  35   2 38.5617 12.6598   9
   0  35   2 56.1522 13.0668   1
   0 -35   2 52.6863 15.1667  14
   0 -35  -2 33.7047 13.7246  14
   0  35  -3-3.09397 11.6454   1
   0  35   3-3.07955 11.8119   9
   0  35  -3 2.92982 11.0880  12
   0 -35   3 12.5801 13.3073  14
   0 -35  -3-3.10972 12.8101  14
   0 -35  -4-11.6056 13.0702  14
   0  35  -4-10.3167 12.4854  12
   0 -35   4-5.91537 12.6249  10
   0  35   4-4.25825 12.5399   9
   0 -35   4-2.13982 13.3145  14
   0  35  -4 1.06399 11.7493   1
   0  36   0 29.0337 11.6434   9
   0  36   0 28.5370 11.4855   1
   0 -36   0 14.5762 13.2535  14
   0 -36   1 70.2340 15.3578  14
   0 -36  -1 51.9366 13.8694  14
   0  36   1 44.7433 12.7498   9
   0  36  -1 46.2222 12.8341   1
   0  36   1 47.2557 12.6954   1
   0  36   2 20.2631 12.5266   9
   0 -36  -2 1.04571 13.0173  14
   0 -36   2 17.9762 14.0272  14
   0  36   2 6.62415 11.8870   1
   0  36  -2 9.47346 10.7918  12
   0  36  -2 5.14249 11.5238   1
   0 -36  -3 41.3941 14.2746  14
   0  36  -3 27.4338 13.0160   1
   0  36   3 36.8469 13.4856   9
   0 -36   3 34.3127 14.2795  14
   0  36  -3 27.0040 12.0575  12
   0 -37   0 21.3378 13.5024  14
   0  37   0 30.2925 12.5273   1
   0  37   0 4.79289 11.3971   9
   0  37   1 218.040 19.3723   1
   0 -37  -1 226.388 20.6760  14
   0  37  -1 263.970 20.6323   1
   0 -37   1 198.834 20.5127  14
   0  37   1 212.148 19.6433   9
  -1   0  10 4.12667 7.85136  15
   1   0 -10-2.17608 7.82253   8
  -1   0  10-9.50114 9.87154  13
   1   0  -9 101.612 10.7750   3
   1   0  -9 107.107 10.9370   8
  -1   0   9 117.545 10.7421  15
  -1   0   9 102.827 12.0667  13
   1   0  -9 104.662 11.2639  16
   1   0  -9 77.9282 10.8083   4
   1   0  -8 10.1550 6.80925   8
  -1   0   8 11.5104 9.66487  13
   1   0  -8 2.86947 7.86223   4
   1   0  -8 1.16251 7.37638  16
   1   0  -8 25.3583 7.31402   3
   1   0  -8 18.2265 7.05760   1
   1   0  -8 9.35024 6.85827  12
   1   0  -7 360.874 18.2363   8
   1   0  -7 342.088 17.5291   1
   1   0  -7 302.532 17.5737  12
   1   0  -7 302.123 17.9941   4
   1   0  -7 344.755 18.2097   3
  -1   0   7 349.098 18.3581  13
   1   0  -7 340.728 18.2317  16
   1   0  -6 10.7138 5.38930  16
  -1   0   6 9.03242 4.10238   9
  -1   0   6 0.55415 4.05255   6
   1   0  -6 6.21902 4.92510   3
  -1   0   6 1.38920 4.06369   5
  -1   0   6 0.29425 4.21798  12
  -1   0   6-0.36705 5.97468  13
   1   0  -6 7.33531 4.82573   8
   1   0  -6 7.36165 5.27509   1
  -1   0   6-2.33897 4.58680   1
   1   0  -6 2.93875 5.02074   4
   1   0  -6 2.98540 5.11520  12
  -1   0   5 10968.9 427.378   9
  -1   0   5 11060.9 427.743  16
   1   0  -5 11016.8 428.356   8
  -1   0   5 10662.1 427.516   1
  -1   0   5 10892.7 427.772   8
  -1   0   5 10357.4 427.314   6
   1   0  -5 10931.2 428.256  16
   1   0  -5 11123.4 427.834   5
  -1   0   5 10469.2 427.335   5
   1   0  -5 10500.7 427.856   1
  -1   0   5 9398.27 427.431   3
   1   0  -5 11067.8 428.372   3
   1   0  -5 10780.0 428.129  12
   1   0  -5 10479.1 427.698   9
  -1   0   5 9515.36 427.472   4
  -1   0   5 11357.4 427.584  14
   1   0  -5 10856.8 428.404   4
  -1   0   5 10201.8 427.489  12
   1   0  -4-0.48866 4.15610   1
  -1   0   4 0.96276 3.46652  14
   1   0  -4 8.19005 4.12578  16
   1   0  -4 6.37696 4.08414  12
  -1   0   4 7.16960 3.20849   5
  -1   0   4 6.22722 3.03833   6
  -1   0   4 6.68895 3.27090   9
   1   0  -4 3.80384 4.36152   4
   1   0  -4 3.65158 4.24947   3
  -1   0   4 7.80751 3.32390  16
   1   0  -4 5.34824 3.90290   9
   1   0  -4 3.63553 3.62335   8
  -1   0   4 5.63810 3.79551  12
  -1   0   4 3.12381 3.58373   3
  -1   0   4 7.10394 3.83627   1
   1   0  -4 1.33056 4.09290  14
   1   0  -4 7.64312 3.54939   6
  -1   0   4 4.74779 3.57641   8
   1   0  -4 7.21780 3.50540   5
  -1   0   4 4.59863 3.70764   4
  -1   0   3 29718.4 1195.95   8
   1   0  -3 29526.6 1196.22   3
   1   0  -3 31218.2 1196.34   4
   1   0  -3 29941.7 1196.09   8
   1   0  -3 30038.0 1195.73  14
  -1   0   3 30222.2 1195.89  16
  -1   0   3 28886.8 1195.58   6
  -1   0   3 29537.2 1195.97  12
  -1   0   3 31099.5 1195.87   9
   1   0  -3 29139.3 1195.67   6
  -1   0   3 30831.4 1196.15   4
   1   0  -3 29806.6 1196.01   9
  -1   0   3 28881.4 1195.58   5
   1   0  -3 29233.6 1195.67   5
   1   0  -3 30190.2 1196.17   1
  -1   0   3 29932.0 1195.99   3
  -1   0   3 29524.3 1195.97  15
  -1   0   3 30797.0 1196.01   1
  -1   0   3 29959.1 1195.60  14
   1   0  -3 28572.9 1196.24  12
  -1   0   2 1.71031 3.06236   4
  -1   0   2 3.23459 2.83517   7
  -1   0   2 3.65326 2.34051   5
   1   0  -2-1.53172 3.10197   1
  -1   0   2 1.44989 2.65352   8
  -1   0   2 1.32051 2.18849  14
  -1   0   2 0.52106 2.85653   3
   1   0  -2 4.48927 3.31133  12
  -1   0   2 4.29687 2.82992   9
  -1   0   2 2.86837 2.56521  15
  -1   0   2 2.14400 2.90921   4
   1   0  -2-0.09080 2.17483   5
  -1   0   2 2.45171 3.21012   1
  -1   0   2 3.40019 3.14094  12
   1   0  -2 2.44969 2.22291   6
   1   0  -2-0.80897 3.03938   9
  -1   0   2 0.97978 2.31096   6
   1   0  -2 0.15578 2.16340  14
   1   0  -2 2.69585 3.05407   3
  -1   0   1 611.283 10.2171   4
   1   0  -1 554.281 9.80472   9
  -1   0   1 579.434 9.90813  12
  -1   0   1 559.339 9.11483   6
   1   0  -1 570.510 9.96161   4
   1   0  -1 564.239 9.83989   1
  -1   0   1 659.867 10.5519   3
   1   0  -1 600.677 10.1941   3
  -1   0   1 548.970 9.66887   1
  -1   0   1 556.705 9.86441   7
  -1   0   1 563.580 9.12496   5
  -1   0   1 553.708 9.79784   9
   1   0   0-0.11068 1.42181   9
  -1   0   0-0.08593 1.41698   4
  -1   0   0-0.07206 1.18367   3
   1   0   0 1.06670 1.67846   3
   1   0   0 0.74490 1.93368   4
  -1   0   0 1.16138 1.83636  16
  -1   0   0 1.67456 1.53468  14
  -1   0   0 2.16647 1.67450  11
  -1   0  -1 176.395 7.80451   3
  -1   0  -1 172.236 7.44848  12
   1   0   1 161.044 8.48389  16
   1   0   1 176.950 7.80699   3
   1   0   1 175.417 8.40932  11
  -1   0  -1 164.537 8.38056   8
  -1   0  -1 150.400 8.42066  11
   1   0   1 172.857 8.26337  14
  -1   0  -1 163.896 8.10482   4
   1   0   1 168.197 8.34132   8
   1   0   1 168.905 8.10777   4
  -1   0  -1 149.876 8.32664  14
  -1   0  -2 5.70265 3.27236   8
   1   0   2 3.10544 2.02209   9
  -1   0  -2 7.20654 4.03700  16
  -1   0  -2 3.67454 3.98065  11
  -1   0  -2 7.89979 2.45801  12
   1   0   2 4.05113 3.11755   4
   1   0   2 11.1215 2.75242   3
  -1   0  -2 1.19939 4.13515  14
   1   0   2-1.06522 4.35094  14
   1   0   2 5.94942 1.89859   1
   1   0   2 5.09929 3.45897   8
  -1   0  -2 4.38003 2.03061   1
   1   0   2 6.23080 4.17588  11
  -1   0  -2 9.62365 3.38948   4
   1   0   2 5.27771 2.22941  12
  -1   0  -2 8.78754 2.99887   3
   1   0   3 3274.47 128.223   8
   1   0   3 3339.20 128.338  14
   1   0   3 2707.56 126.860   9
   1   0   3 3156.68 127.885   4
   1   0   3 3239.56 128.349  11
  -1   0  -3 3284.70 128.722  14
  -1   0  -3 3282.09 128.682  16
  -1   0  -3 3333.66 128.542   8
  -1   0  -3 3311.51 128.290   4
   1   0   3 3140.56 127.524   3
  -1   0  -3 3195.21 127.890   3
   1   0   3 3136.53 126.965   1
  -1   0  -3 3211.19 127.439  12
   1   0   3 3145.13 128.265  16
   1   0   3 3160.47 127.229  12
  -1   0  -3 3157.54 127.090   1
  -1   0  -4 10.6346 5.37195  16
   1   0   4 8.10768 3.80115   4
  -1   0  -4 5.27498 4.00352   3
   1   0   4 5.95405 3.33843   3
  -1   0  -4 2.04486 3.09912   1
  -1   0  -4 1.41936 5.45869  14
   1   0   4 8.73606 2.95338   1
   1   0   4 6.39288 4.27275   8
   1   0   4 0.28797 5.01105  14
  -1   0  -4 3.18612 3.36893  12
   1   0   4 6.57562 2.85252  12
  -1   0  -4 9.67303 4.56111   8
   1   0   4 6.98639 2.84122   9
   1   0   4 4.72949 4.77931  11
   1   0   4 27.5098 5.35130  16
  -1   0  -4 9.04733 4.56533   4
   1   0   4 6.38789 4.23528   5
  -1   0  -5 511.937 24.3130  14
  -1   0  -5 524.317 22.0528   1
   1   0   5 503.350 22.9030   4
  -1   0  -5 494.741 22.4738  12
   1   0   5 492.476 22.3745   3
  -1   0  -5 500.558 24.1674  16
  -1   0  -5 453.582 22.8987   3
  -1   0  -5 491.573 23.7820   8
  -1   0  -6-1.55128 6.09344  16
  -1   0  -6 3.06046 4.39683  12
  -1   0  -6 0.45228 5.50257   4
  -1   0  -6-1.13822 4.78877   3
  -1   0  -7 243.957 15.3664  16
   1   0   7 284.012 16.5292  13
  -1   0  -7 261.641 15.0932   8
  -1   0  -8 14.5703 7.74963   8
   1   0   8 8.86529 10.1211  13
  -1   0  -8 0.69409 7.53907  16
  -1   0  -8 12.9911 7.56589   4
   1   0   9 348.793 21.8940  13
  -1   0  -9 312.523 20.2464   8
  -1   0  -9 316.090 20.6183  16
   1   0  10-8.46762 11.9021  13
  -1   0 -10 10.4185 9.64115  16
   1   0  11 1.84880 14.4600  13
  -1   0 -11 15.2434 10.8243  16
   1   0  12-9.93551 15.5799  13
  -1   0 -12 7.20189 12.1783  16
  -1  -1  11 157.921 14.7237  15
  -1   1  10 38.1667 11.0978  13
   1   1 -10 60.4134 9.52720   8
  -1   1  10 43.8378 9.23552  15
  -1  -1  10 39.9460 9.04842  15
   1  -1 -10 42.7633 9.75928  16
   1   1 -10 35.7028 9.68390   4
  -1  -1  10 44.7234 10.8740  13
   1   1  -9 55.9163 9.87451  16
  -1  -1   9 31.8819 8.65270  15
  -1   1   9 55.7342 8.86943  15
   1   1  -9 64.4887 9.39264   8
   1   1  -9 44.2973 10.0442   4
   1   1  -9 41.9547 8.65488   3
   1  -1  -9 38.7372 8.67977   4
   1  -1  -9 58.0777 9.52877  16
  -1  -1   9 46.1821 10.7742  13
  -1   1   9 38.6805 10.3228  13
   1  -1  -9 53.7653 8.82557   8
   1  -1  -8 2615.86 103.810   8
   1   1  -8 2558.56 104.091   8
   1  -1  -8 2242.47 103.239  16
   1  -1  -8 2502.71 103.159  12
  -1  -1   8 2499.51 103.695  15
   1  -1  -8 2620.26 102.967   1
   1   1  -8 2585.61 103.962   3
  -1   1   8 2555.67 103.732  13
   1   1  -8 2672.30 103.167   1
   1   1  -8 2499.69 104.090  16
  -1  -1   8 2618.50 103.843  13
   1   1  -8 1913.04 103.018   4
   1  -1  -8 1989.97 102.864   4
   1   1  -8 2495.44 103.296  12
   1  -1  -8 2679.58 103.718   3
   1   1  -7 8.47004 5.94861   3
   1  -1  -7 7.16210 5.56841   1
   1  -1  -7 12.2760 5.66462   3
   1  -1  -7 4.28652 5.72288   4
   1  -1  -7 7.20896 5.60383  16
   1   1  -7 11.3458 6.60203   4
   1   1  -7 15.5539 6.05792  12
   1  -1  -7 11.4525 6.19390  12
   1  -1  -7 7.47462 5.17461   8
   1   1  -7 7.39626 6.05995   1
  -1  -1   7 14.6728 7.29505  13
   1   1  -7 12.7666 6.74392  16
   1   1  -7 20.1155 6.14273   8
   1   1  -6 925.968 40.4410  12
   1   1  -6 968.410 40.8819   8
   1   1  -6 953.291 40.6693   3
  -1  -1   6 931.112 39.2129   9
  -1  -1   6 911.127 39.2518   5
  -1  -1   6 948.505 39.6124   1
  -1   1   6 949.335 39.4764  12
  -1   1   6 784.914 39.1558   3
   1  -1  -6 933.708 40.3904   8
  -1  -1   6 888.082 39.1897   6
  -1   1   6 958.903 39.5903   1
   1   1  -6 806.232 39.3965   9
   1  -1  -6 965.701 40.4682  14
   1  -1  -6 957.472 40.1408   1
   1  -1  -6 882.434 40.1373  12
   1  -1  -6 862.011 40.1477  16
  -1   1   6 892.504 39.4353   5
   1  -1  -6 830.870 40.1802   4
  -1   1   6 998.181 39.4492   9
   1   1  -6 936.829 40.2329   1
  -1   1   6 915.367 39.4715   6
  -1  -1   6 942.909 40.4657  13
   1  -1  -6 963.696 40.4952   3
   1   1  -6 935.691 40.7304  16
   1  -1  -5 1656.30 69.4714  12
  -1   1   5 1590.72 68.9368   4
  -1   1   5 1763.08 69.1092   1
  -1  -1   5 1802.91 69.0428  14
  -1   1   5 1706.10 69.0635   8
   1  -1  -5 1717.96 69.4088   1
  -1  -1   5 1704.43 69.0452   1
  -1  -1   5 1659.84 68.5948   5
   1  -1  -5 1801.44 69.5506  14
  -1   1   5 1274.81 68.4219   3
  -1  -1   5 1680.61 68.7258   9
  -1  -1   5 1685.65 69.3049   8
  -1   1   5 1765.05 68.9004   9
   1  -1  -5 1743.68 69.6573   3
  -1   1   5 1663.25 68.8635   5
   1  -1  -5 1701.75 69.5260   8
  -1   1   5 1679.74 68.8781   6
  -1  -1   5 1672.62 68.5984   6
   1  -1  -5 1757.51 69.6285  16
   1  -1  -5 1737.60 69.3983   5
  -1   1   5 1688.95 69.0633  16
   1  -1  -5 1683.57 69.3361   6
   1   1  -5 1751.45 69.9308   3
  -1  -1   5 1220.94 68.4839   3
  -1  -1   5 1506.82 68.9504   4
  -1   1   5 1752.38 69.0709  14
   1  -1  -5 1728.62 69.8488   4
  -1   1   5 1614.86 68.8187  12
   1   1  -5 1693.06 69.7215  12
   1   1  -5 1714.23 69.3327   9
  -1  -1   5 1658.19 69.0584  12
   1   1  -5 1715.71 69.8447   8
  -1  -1   5 1721.30 69.2631  16
   1   1  -5 1478.47 69.4815  16
   1   1  -5 1662.67 69.4574   1
  -1  -1   5 1729.55 69.4828  13
  -1   1   5 1751.07 69.0717  11
   1  -1  -4 80.1606 6.34009   9
   1   1  -4 72.1139 5.48670   5
  -1  -1   4 74.1048 5.31892   5
  -1  -1   4 77.3441 6.30239  15
  -1   1   4 82.8546 5.66710  14
  -1  -1   4 80.7213 6.27220  16
   1  -1  -4 75.8322 5.73642   5
   1   1  -4 67.2730 6.60236   3
  -1  -1   4 77.7603 6.00675  12
   1   1  -4 64.1828 5.44191   6
  -1   1   4 81.2372 5.87525   1
   1  -1  -4 91.2809 6.50617  16
  -1   1   4 68.7480 5.42315   5
  -1   1   4 78.5346 5.68430   9
   1  -1  -4 77.0123 6.46536   4
   1   1  -4 86.4010 6.84073  16
   1   1  -4 96.1464 6.52756   8
  -1  -1   4 70.5265 5.42156   9
  -1   1   4 81.4040 5.95560   3
   1   1  -4 59.6176 6.25985   1
  -1   1   4 77.1861 5.90544  12
  -1  -1   4 77.5467 6.06365   1
   1  -1  -4 86.4319 5.99684   8
   1   1  -4 82.6850 6.77655   4
   1  -1  -4 70.9808 6.43024  12
  -1  -1   4 69.9619 6.22154  13
   1  -1  -4 79.3372 5.89330   6
  -1  -1   4 81.5314 5.39730   6
   1  -1  -4 82.1389 6.36709   1
  -1  -1   4 76.7255 5.64389  14
   1   1  -4 73.4719 6.52892  12
   1   1  -4 68.6600 6.18771   9
   1  -1  -4 83.8173 6.33519  14
  -1   1   4 81.8124 5.64015   6
  -1  -1   4 84.2790 6.21484   8
  -1   1   4 64.2107 5.50242  11
  -1   1   4 76.5138 5.55159   8
   1  -1  -4 80.7131 6.48855   3
  -1  -1   4 47.7667 5.75015   3
  -1   1   4 105.933 5.86625  16
   1  -1  -3 2424.23 99.3218   3
  -1  -1   3 2425.64 99.1795  12
  -1   1   3 2239.33 98.9814   3
  -1  -1   3 2504.91 99.2528   8
   1  -1  -3 2456.97 99.2656   1
   1   1  -3 2500.74 99.4761   8
   1   1  -3 2452.38 98.7028   6
  -1  -1   3 2450.09 99.3164  15
  -1  -1   3 2425.83 98.7597  14
  -1   1   3 2441.31 99.0112  15
  -1   1   3 2509.64 99.1327  12
  -1   1   3 2374.26 98.8638   6
  -1  -1   3 2443.72 98.5983   5
  -1   1   3 2429.41 99.0999   1
  -1   1   3 2538.93 99.1002   9
  -1  -1   3 2541.64 99.1914  16
   1   1  -3 2621.48 99.6854   4
   1  -1  -3 2110.20 99.2659   9
   1  -1  -3 2497.86 99.1565   8
  -1   1   3 2396.06 98.7483  14
   1  -1  -3 2437.00 99.0055   5
  -1  -1   3 2578.63 99.3998   4
   1  -1  -3 2080.82 99.1533  12
   1   1  -3 2435.07 98.6908   5
  -1  -1   3 2438.21 98.8961  13
   1  -1  -3 2595.49 99.1285  16
   1   1  -3 2385.07 99.4915  12
   1  -1  -3 2427.27 98.8646  14
  -1  -1   3 2350.48 99.1047   1
  -1  -1   3 2439.53 99.2674   3
   1  -1  -3 2363.30 98.9577   6
   1   1  -3 2395.00 99.4328   1
  -1   1   3 2358.75 98.8596   5
  -1   1   3 2422.67 98.9028  16
   1  -1  -3 2537.04 99.3446   4
   1   1  -3 2433.48 99.1246   9
  -1   1   3 2545.46 99.0488   8
   1   1  -3 2514.14 99.5786   3
  -1  -1   3 2497.20 98.9828   9
  -1  -1   3 2410.45 98.5809   6
  -1   1   2 41.3879 4.16049  12
   1   1  -2 47.5126 4.63579   4
   1   1  -2 52.8217 4.29408   9
  -1  -1   2 36.7068 4.49684   3
  -1   1   2 55.3775 4.50409   1
  -1  -1   2 55.6940 3.47088   6
  -1   1   2 59.6059 3.94305   5
   1   1  -2 37.4099 4.56795   3
  -1  -1   2 60.9856 4.68649   1
   1  -1  -2 59.5312 4.04533   5
  -1  -1   2 63.0434 4.65527   4
  -1   1   2 49.4616 4.42754   3
   1   1  -2 58.2816 4.66757   1
   1   1  -2 55.5657 3.39827   6
  -1  -1   2 50.3288 4.56788  12
  -1   1   2 62.6220 4.12789   7
   1  -1  -2 56.2130 4.55956   1
  -1   1   2 51.2761 3.68274  14
  -1  -1   2 53.4437 4.47220  15
  -1   1   2 63.4946 3.81065  16
  -1   1   2 53.0402 4.45404   4
  -1  -1   2 60.8989 4.07197  13
   1   1  -2 52.2614 3.37361   5
  -1  -1   2 66.4262 4.60874   7
  -1   1   2 55.2334 4.44508   9
   1  -1  -2 56.4720 4.10256   6
  -1   1   2 45.3353 4.22272   4
  -1   1   2 63.2171 3.89822  15
   1   1  -2 49.2040 4.61338  12
  -1  -1   2 49.7408 4.25980   9
   1  -1  -2 62.2435 4.47695   9
  -1  -1   2 62.6507 4.44728   8
   1  -1  -2 53.8961 3.54626  14
  -1  -1   2 57.9964 3.49149   5
  -1   1   2 59.8575 3.92354   6
  -1   1   1 8542.68 345.641   9
  -1   1   1 8708.77 345.774   1
  -1  -1   1 8716.44 345.813   3
  -1   1   1 8584.55 345.602   7
   1   1  -1 8298.05 345.713   9
  -1  -1   1 8315.30 345.436  10
  -1  -1   1 8438.58 345.749   7
  -1  -1   1 8455.52 345.665  12
  -1   1   1 8522.92 345.558   6
  -1  -1   1 8659.39 345.705   3
  -1  -1   1 8943.81 345.810   4
  -1  -1   1 8553.15 345.670   9
   1   1  -1 8586.38 345.711   1
  -1   1   1 9033.30 345.801   4
   1   1  -1 9011.62 345.775   4
  -1   1   1 8292.08 345.622   1
   1  -1  -1 8565.64 345.694   9
  -1  -1   1 8538.16 345.664   1
   1   1  -1 8539.85 345.717  12
  -1   1   1 8503.64 345.561   5
   1   1  -1 8521.64 345.705   7
  -1   1   1 9586.12 345.946   3
  -1   1   0 522.867 8.30281   4
  -1   1   0 598.308 7.68475  11
  -1   1   0 610.107 8.33659  16
   1   1   0 592.314 7.96204   9
   1  -1   0 587.089 8.37056   3
  -1  -1   0 566.038 7.73486  14
  -1  -1   0 573.871 8.87170  16
   1   1   0 579.561 8.24612   4
   1  -1   0 606.360 7.57488   1
   1  -1   0 603.567 8.61445   4
  -1   1  -1 25.2634 3.61213   8
   1  -1   1 25.9180 3.06818   3
  -1   1  -1 28.5161 3.18133   3
   1   1   1 19.2524 3.60209  16
   1   1   1 15.8018 3.49164   8
   1  -1   1 31.2420 3.46039  11
   1  -1   1 20.8980 3.54815   8
  -1  -1  -1 31.0813 2.50631   9
  -1   1  -1 29.5386 2.15884   1
   1   1   1 30.8271 2.53787   9
  -1   1  -1 32.5770 2.85347  12
   1   1   1 32.5428 2.53753   3
   1   1   1 27.2949 2.97691   4
  -1  -1  -1 27.8884 2.43706   3
  -1  -1  -1 29.8472 2.83000   4
   1  -1   1 28.7686 3.29583   4
  -1  -1  -1 18.4493 3.50147  16
  -1  -1  -1 25.9873 3.60099  11
  -1   1  -1 31.8174 3.45232   4
   1   1   1 34.6372 3.73849  11
  -1   1  -1 24.6735 3.55167  16
   1  -1   1 25.4231 3.59507  14
   1   1   1 28.6589 3.53940  14
  -1   1  -1 34.1364 3.76191  14
   1  -1   1 32.4487 2.28692   1
  -1  -1  -1 23.1089 3.25385   8
  -1  -1  -1 29.7085 3.79837  14
   1  -1   1 17.4180 3.52244  16
   1  -1   2 6757.34 264.359  11
  -1   1  -2 6886.50 264.677  16
  -1  -1  -2 6500.79 263.114   1
  -1  -1  -2 6564.14 264.514  16
   1   1   2 6598.15 264.337  14
  -1  -1  -2 6679.69 264.043   4
   1  -1   2 5566.00 263.028   9
  -1  -1  -2 6633.38 264.313   8
  -1   1  -2 6782.33 264.529   8
   1  -1   2 6555.10 264.174   4
  -1  -1  -2 6864.29 264.571  14
   1  -1   2 6667.26 264.341  14
   1   1   2 6462.52 263.591   3
   1  -1   2 6658.97 263.670  12
   1   1   2 6691.04 264.490  16
   1  -1   2 6625.08 263.934   3
   1   1   2 6536.98 263.501   9
   1   1   2 6490.87 263.121   1
  -1  -1  -2 6849.80 264.614  11
  -1   1  -2 6848.11 264.131   3
  -1  -1  -2 6691.06 263.709   3
  -1   1  -2 6759.80 263.761  12
  -1   1  -2 6906.81 264.412   4
   1  -1   2 6467.68 263.094   9
   1   1   2 6794.64 263.933   4
  -1   1  -2 6653.71 263.408   1
  -1  -1  -2 6487.24 263.396  12
  -1   1  -2 6790.69 264.568  14
   1   1   2 6532.07 264.268   8
   1   1   2 6661.18 263.325  12
   1  -1   2 6802.95 264.476  16
   1  -1   2 6861.52 264.377   8
   1  -1   2 6735.17 263.360   1
   1   1   2 7004.24 264.471  11
  -1  -1  -3 1216.45 50.7819  12
   1   1   3 1287.21 51.9832  14
  -1   1  -3 1254.15 51.2739  12
  -1   1  -3 1311.91 52.0710   4
   1  -1   3 1302.54 51.8711   8
   1  -1   3 1290.79 51.9717  11
   1  -1   3 1243.50 51.5720   4
  -1   1  -3 1209.23 52.2786  16
  -1   1  -3 1293.94 51.6577   3
  -1  -1  -3 1206.98 51.2015   3
   1  -1   3 1278.56 51.9861  16
  -1  -1  -3 1260.37 52.2682  14
   1  -1   3 1211.28 51.2504   3
   1  -1   3 1216.24 50.3771   9
  -1  -1  -3 1271.16 51.7247   4
   1   1   3 1187.01 50.7594   9
  -1   1  -3 1257.04 52.1379   8
   1   1   3 1185.12 50.6132  12
   1   1   3 1231.74 51.3188   4
  -1  -1  -3 1207.63 50.4876   1
  -1   1  -3 1206.62 50.7959   1
   1   1   3 1320.34 52.0683  11
   1   1   3 1189.28 50.4574   1
   1   1   3 1196.33 50.9120   3
   1  -1   3 1228.02 50.9352  12
  -1  -1  -3 1256.87 52.2391  11
   1   1   3 1260.39 51.6537   8
  -1  -1  -3 1249.04 51.9093   8
  -1   1  -3 1271.58 52.3507  14
   1  -1   3 1249.41 51.9018  14
   1   1   3 1310.21 52.0251  16
   1  -1   3 1253.65 50.6491   1
  -1  -1  -3 1281.85 52.2672  16
  -1  -1  -4 856.095 36.8179  12
   1   1   4 893.841 37.7134   6
  -1  -1  -4 905.154 38.5311  14
   1  -1   4 911.697 38.0030  14
  -1   1  -4 867.054 38.5902  16
   1  -1   4 860.291 36.7674  12
   1  -1   4 825.711 37.7870  16
  -1  -1  -4 870.578 37.8788   4
  -1   1  -4 865.283 38.2080   4
   1  -1   4 918.548 36.5423   1
   1  -1   4 881.615 37.5700   4
   1   1   4 928.227 38.1151  14
   1  -1   4 924.662 37.8643   8
   1   1   4 865.784 36.5121  12
   1   1   4 875.704 37.6525   8
  -1  -1  -4 840.334 37.3168   3
   1   1   4 942.335 38.1628  11
   1   1   4 872.090 37.2887   4
   1   1   4 862.701 36.3593   1
  -1   1  -4 932.067 38.5373   8
   1   1   4 756.387 36.4132   9
   1  -1   4 869.616 37.1581   3
  -1  -1  -4 892.433 36.4645   1
   1  -1   4 905.425 36.2566   9
  -1   1  -4 874.460 37.7903   3
   1   1   4 925.074 37.7753   5
   1   1   4 840.820 36.5889   9
  -1  -1  -4 911.184 38.1868   8
   1  -1   4 934.445 38.0616  11
  -1   1  -4 876.072 37.1768  12
   1   1   4 849.332 36.8123   3
  -1   1  -4 820.089 36.8131   1
  -1  -1  -4 890.049 38.5071  16
  -1   1  -5 426.704 20.3925   8
  -1   1  -5 422.749 18.4221   1
  -1   1  -5 410.052 18.8400  12
  -1   1  -5 373.596 19.4106   3
  -1  -1  -5 411.214 18.1002   1
  -1  -1  -5 400.350 18.5303  12
   1  -1   5 399.271 18.6816   3
  -1   1  -5 417.834 20.5822  16
   1   1   5 399.312 18.9216   4
  -1  -1  -5 379.301 18.8517   3
  -1  -1  -5 428.945 20.6647  14
  -1  -1  -5 425.531 20.2646   8
  -1  -1  -5 336.088 19.3244   4
  -1  -1  -5 397.271 20.1658  16
  -1  -1  -6 15.2860 4.97686   3
  -1   1  -6 12.1596 6.20621  16
  -1  -1  -6 9.62779 6.12948  16
  -1   1  -6 16.5617 4.85861  12
   1  -1   6 25.1201 7.76899  13
  -1   1  -6 11.6475 5.28291   3
  -1  -1  -6 27.6184 5.92644   8
  -1  -1  -6 2.15766 5.21623   4
  -1   1  -6 19.8253 6.38459   4
  -1  -1  -6 17.0868 6.87672  14
  -1   1  -6 10.1197 5.91192   8
  -1   1  -7-2.36867 6.13172   8
   1  -1   7-8.34215 9.21043  13
  -1  -1  -7 2.80235 5.63040   8
  -1  -1  -7-4.74449 6.58627  16
  -1   1  -7-1.84840 6.80345  16
  -1   1  -7-4.64106 5.99379   3
   1   1   8 676.930 32.5824  13
  -1   1  -8 626.004 31.3739   8
   1  -1   8 661.456 32.3914  13
  -1  -1  -8 688.452 31.6538   8
  -1  -1  -8 559.089 31.1559  16
  -1   1  -8 567.608 31.4639  16
  -1   1  -9 51.1487 9.48275   8
  -1  -1  -9 80.0572 10.6031   8
   1  -1   9 90.5989 13.3262  13
  -1  -1  -9 58.5319 10.5910  16
   1   1   9 70.0774 13.0344  13
  -1   1  -9 61.2735 11.0626  16
   1   1  10 280.154 20.5099  13
  -1  -1 -10 237.614 18.7035  16
  -1   1 -10 262.012 19.2644  16
   1  -1  10 259.693 20.0019  13
  -1   1 -10 258.119 18.6432   8
   1  -1  11 3.68679 14.5932  13
  -1   1 -11 41.5691 12.2891  16
  -1  -1 -11 29.1078 10.7978  16
   1   1  11 23.2154 14.3277  13
   1   1  12 8.99058 15.1924  13
   1  -1  12 5.93511 14.9983  13
  -1   1 -12 9.38581 12.0045  16
  -1  -2  11 402.220 23.9434  15
   1   2 -11 384.142 23.9645   8
   1   2 -10 62.0493 10.2243   8
  -1  -2  10 60.9328 11.2339  13
  -1  -2  10 76.4408 10.6172  15
   1  -2 -10 55.6067 10.2569  16
   1   2 -10 38.5275 10.4817   4
  -1   2  10 56.9622 11.3665  13
  -1  -2   9 1259.81 52.7997  13
  -1   2   9 1283.75 52.9825  13
  -1  -2   9 1192.74 52.5616  15
   1   2  -9 1200.70 52.8544   8
   1  -2  -9 1176.62 52.0010   8
   1   2  -9 1269.15 52.3410  12
   1  -2  -9 1019.62 51.7686  16
   1   2  -9 1227.74 52.5301   3
   1  -2  -8 52.1473 7.92594   3
   1   2  -8 52.3016 8.35175   8
  -1  -2   8 44.4833 10.1108  13
   1   2  -8 36.5386 8.05173  12
   1  -2  -8 35.5112 8.22037   4
   1  -2  -8 49.5711 7.75318   8
   1  -2  -8 49.0490 8.43093  16
   1   2  -8 37.2889 7.82095   1
   1   2  -8 65.9597 9.86039  16
   1   2  -8 46.0491 8.33088   3
   1   2  -8 51.7124 9.62433   4
  -1  -2   8 47.7684 8.45950  15
   1  -2  -8 40.1527 7.89640  12
   1  -2  -7 1521.35 62.6194   3
   1   2  -7 1524.35 62.4750   1
   1  -2  -7 1600.32 63.0020  14
   1   2  -7 1575.00 63.2909   3
  -1  -2   7 1495.01 63.0441  15
   1   2  -7 1548.62 63.3529   8
   1   2  -7 1516.38 62.8180  12
   1  -2  -7 1444.71 62.6980  16
   1   2  -7 1354.04 62.8495  16
   1  -2  -7 1192.33 62.0106   4
  -1   2   7 1311.04 61.8563   1
   1  -2  -7 1498.35 62.5785   8
   1  -2  -7 1294.62 61.8218  12
  -1  -2   7 1582.64 62.9801  13
   1  -2  -7 1523.23 62.1390   1
   1  -2  -6 179.862 11.0421   1
  -1   2   6 235.607 10.8243   8
   1   2  -6 177.186 11.3850   1
  -1  -2   6 182.359 10.0539   5
   1  -2  -6 185.589 11.4503   6
  -1   2   6 125.545 9.68779   3
   1  -2  -6 165.078 10.9528  16
   1  -2  -6 183.605 11.4367  14
  -1  -2   6 186.731 11.6408  15
  -1  -2   6 189.012 12.1888  13
   1  -2  -6 189.241 11.1751   8
  -1  -2   6 176.264 9.97455   6
   1   2  -6 200.125 11.0546   9
  -1   2   6 205.132 10.4360   9
   1  -2  -6 162.604 11.2662   3
  -1   2   6 165.057 10.3572   1
   1   2  -6 199.200 11.9697   3
   1  -2  -6 149.064 11.1585   4
   1  -2  -6 168.034 10.9987  12
   1   2  -6 209.811 12.2667  16
   1  -2  -6 160.493 11.2682   5
  -1   2   6 162.068 10.0591  12
   1   2  -6 198.384 12.0096   8
   1   2  -6 182.962 11.7990  12
  -1  -2   5 175.478 9.73464  16
   1  -2  -5 146.671 9.67908   4
  -1   2   5 162.152 9.25548  11
   1  -2  -5 136.134 9.73897   1
   1   2  -5 161.563 10.4504  12
   1  -2  -5 173.627 9.77044   8
   1  -2  -5 154.189 9.61757   6
  -1  -2   5 154.405 10.2082  13
  -1   2   5 159.916 9.26451  14
  -1   2   5 165.124 9.14614  12
  -1   2   5 148.649 9.20625   6
   1   2  -5 173.827 10.6743  16
  -1   2   5 164.918 9.29880   1
  -1  -2   5 142.038 9.54916  12
   1   2  -5 166.594 10.3130   8
  -1  -2   5 172.766 8.90774   5
  -1   2   5 149.050 9.04276   3
  -1  -2   5 178.660 9.98319   8
   1  -2  -5 142.718 9.73990  12
  -1  -2   5 156.709 9.39679   3
  -1  -2   5 134.268 8.88551   9
  -1   2   5 138.341 8.87640   4
  -1   2   5 176.845 9.30886   9
  -1  -2   5 166.057 10.2908  15
  -1   2   5 159.671 9.27641   5
   1  -2  -5 174.635 9.87375   5
   1  -2  -5 147.749 9.91832  14
   1   2  -5 175.912 10.6864   3
  -1   2   5 171.904 9.19988   8
  -1  -2   5 173.112 8.85359   6
  -1  -2   5 161.688 9.67739   1
   1  -2  -5 163.342 10.0611   3
   1   2  -5 166.437 9.63062   9
  -1   2   5 152.274 9.19106  16
   1   2  -5 138.635 10.1505   1
  -1  -2   5 147.462 9.35277  14
   1  -2  -5 179.905 10.0474  16
  -1  -2   4 2003.89 83.2611   6
   1  -2  -4 2105.18 84.0137  16
  -1   2   4 2030.99 83.7082   8
   1  -2  -4 2076.07 84.0582   6
   1   2  -4 2071.12 84.6251   8
  -1  -2   4 1982.36 83.9464   1
  -1   2   4 2025.81 83.8311  12
   1  -2  -4 2111.62 84.0060   8
  -1   2   4 2107.91 83.9291   1
  -1  -2   4 2094.14 84.2067   8
   1  -2  -4 2110.71 83.9624  14
   1  -2  -4 2093.19 84.0726   5
  -1  -2   4 2048.02 84.4129  15
  -1   2   4 2142.01 83.8850   5
  -1   2   4 1973.76 83.6337  16
   1   2  -4 2183.48 84.0247   9
  -1  -2   4 2157.19 83.7597  14
  -1  -2   4 2072.59 84.1296  16
  -1  -2   4 2040.36 83.5898   9
   1  -2  -4 2038.13 84.2507   3
   1   2  -4 2022.90 84.3943   1
  -1  -2   4 1866.16 84.0702   3
  -1   2   4 1986.90 83.6553   3
  -1   2   4 2212.86 83.9329   9
   1  -2  -4 1811.31 83.8679   4
   1   2  -4 2090.22 84.5888   3
  -1  -2   4 1953.40 84.0379   4
   1   2  -4 2028.76 84.3621  12
  -1  -2   4 2100.88 83.9986  13
   1  -2  -4 1692.18 83.7339  12
  -1  -2   4 1991.33 83.9569  12
  -1  -2   4 1951.84 83.2272   5
   1  -2  -4 2054.86 84.0368   1
  -1   2   4 2118.40 83.8589   6
  -1   2   4 2124.68 83.7919  14
  -1   2   4 2133.24 83.6721  11
  -1   2   3 98.9403 6.11550   5
   1   2  -3 89.8757 7.07691  12
  -1  -2   3 99.1539 6.68163   1
  -1  -2   3 106.800 5.45568   5
  -1  -2   3 106.655 6.75014  16
  -1  -2   3 89.8476 6.31647  13
  -1   2   3 97.1239 6.24135   3
   1   2  -3 91.4614 5.52769   5
   1   2  -3 95.1658 5.55192   6
   1  -2  -3 114.170 6.17599  16
   1   2  -3 111.012 6.88994   8
  -1   2   3 94.5183 5.70381  16
  -1  -2   3 100.974 6.03307  14
   1  -2  -3 92.7027 6.17451  14
  -1  -2   3 102.043 5.43695   6
  -1  -2   3 115.695 7.10739   3
  -1   2   3 57.3850 6.37301   1
  -1   2   3 104.195 5.87090  11
   1   2  -3 94.5646 6.92234   3
   1  -2  -3 80.7793 6.51437   1
  -1   2   3 103.685 6.10174   6
  -1   2   3 101.058 5.96328  14
   1  -2  -3 102.466 6.39648   6
  -1   2   3 95.2718 6.38019  12
  -1  -2   3 96.2354 6.06676   9
  -1  -2   3 110.598 6.93122  15
   1   2  -3 87.5538 6.29603   9
   1  -2  -3 109.234 6.14067   8
  -1   2   3 103.239 6.45263   1
  -1   2   3 88.7356 6.52653   3
  -1  -2   3 101.082 6.88588  12
   1  -2  -3 95.9968 6.34483   5
  -1   2   3 100.901 6.36645   9
   1   2  -3 75.7808 6.93202   1
  -1   2   3 104.451 5.79779   8
  -1   2   3 100.403 6.24039   4
  -1  -2   3 104.798 6.71288   8
  -1   2   2 2028.56 77.8171   9
  -1   2   2 1926.36 77.7188   1
  -1  -2   2 1934.26 77.3659  13
  -1   2   2 1986.19 77.2921  14
   1  -2  -2 1922.43 77.2956  14
  -1   2   2 1484.37 77.6255   3
   1  -2  -2 1824.09 77.7881   9
   1   2  -2 1926.19 77.7709   9
   1  -2  -2 1906.97 77.7226   5
   1   2  -2 1921.87 77.9586   1
  -1  -2   2 1889.50 77.8962   3
  -1  -2   2 1849.36 76.9501   5
  -1  -2   2 1964.39 77.8736   8
  -1  -2   2 1865.64 76.9547   6
   1   2  -2 1858.66 77.9106  12
   1   2  -2 1852.59 76.9569   5
  -1   2   2 1959.81 77.2740  15
  -1  -2   2 1990.79 77.7158   9
  -1   2   2 1979.30 77.9728   1
  -1   2   2 1950.36 77.6610   6
  -1   2   2 1901.48 77.1319  11
   1   2  -2 1921.68 77.9786   3
  -1   2   2 1947.74 77.4433   7
   1   2  -2 1829.47 76.9511   6
  -1   2   2 1900.30 77.6586   4
  -1   2   2 1944.51 77.6635   5
  -1  -2   2 1915.34 77.8401  15
  -1   2   2 2008.75 77.2290  16
   1  -2  -2 1921.67 77.7325   6
   1   2  -2 1921.66 77.7581  15
  -1  -2   2 1981.29 77.8283   1
  -1  -2   2 1966.40 77.9561   7
  -1  -2   2 2004.23 77.8657  12
   1   2  -2 1981.49 78.0718   4
   1  -2  -1 2958.75 116.720   9
   1   2  -1 2879.56 116.695   7
   1  -2  -1 2800.19 116.667   5
   1   2  -1 2848.51 116.701   1
  -1   2   1 2893.91 116.641   6
   1   2  -1 2824.48 116.681  12
  -1   2   1 2885.13 116.644   5
  -1  -2   1 2736.35 116.247  14
   1  -2  -1 3020.52 116.765   1
  -1   2   1 2987.83 116.652   9
   1  -2  -1 2827.09 116.671   6
   1   2  -1 2866.25 116.679  15
  -1  -2   1 2955.14 116.690   9
   1   2  -1 2856.91 116.699   3
  -1  -2   1 2837.92 116.565  10
  -1  -2   1 2847.08 116.629   1
  -1   2   1 2979.27 116.739   4
   1   2  -1 2871.22 116.740   9
   1  -2  -1 2966.16 116.789   3
  -1  -2   1 2844.27 116.744   7
   1   2  -1 2926.26 116.723   4
  -1   2   1 2983.08 116.799   1
  -1  -2   1 3042.10 116.771   4
   1  -2   0 1576.35 57.2999   1
   1   2   0 1593.92 57.1144   1
  -1   2   0 1609.72 57.3825  16
  -1   2   0 1599.08 57.3203  13
   1  -2   0 1609.70 57.6227   4
   1  -2   0 836.941 56.9690  13
   1   2   0 1664.84 57.7333  16
  -1   2   0 762.862 56.9337   1
  -1   2   0 1653.55 57.6147   8
  -1  -2   0 1524.91 57.3621  14
  -1   2   0 1635.83 57.6197   3
  -1   2   0 1619.10 57.6452   4
   1  -2   0 1648.63 57.5984   3
   1   2   0 1431.00 57.2474   4
  -1  -2   0 1618.25 57.7683  16
   1  -2   0 1595.69 57.1125   9
   1   2   0 1553.78 57.4561   9
  -1  -2  -1 60.4989 4.98455  14
   1   2   1 67.4852 4.13921   9
   1   2   1 75.4707 5.06243  16
  -1   2  -1 65.4045 4.77164   4
  -1  -2  -1 63.8125 4.84508  11
   1  -2   1 61.0747 4.69418   3
  -1   2  -1 71.9692 4.43508  12
  -1   2  -1 67.0876 4.71600   3
   1   2   1 66.0681 4.93350  14
   1  -2   1 66.7461 5.24850  13
   1  -2   1 65.9782 4.83522   4
   1  -2   1 65.8302 4.82183  16
   1   2   1 62.5952 3.99564   4
  -1   2  -1 69.5768 3.90218   1
  -1  -2  -1 47.2469 4.79620  16
   1  -2   1 69.5316 4.98522   8
  -1   2  -1 78.3697 4.86929   8
  -1  -2  -1 65.0813 3.98819   4
   1  -2   1 71.9368 3.93697   1
  -1  -2  -1 56.2567 4.46285   8
  -1   2  -1 64.1070 4.77439  16
  -1  -2  -2 998.110 38.0075   3
  -1   2  -2 992.518 39.1642   8
  -1  -2  -2 886.411 38.9404  16
  -1   2  -2 955.523 38.0385   1
   1   2   2 913.187 38.6412   8
  -1  -2  -2 923.748 37.6303  12
  -1  -2  -2 954.424 39.1583  14
  -1   2  -2 1013.19 39.2847  16
   1  -2   2 935.542 38.9302  14
   1  -2   2 943.727 38.5545   3
   1   2   2 783.828 37.4936   1
   1   2   2 956.799 38.2447   4
   1   2   2 973.835 39.0305  11
  -1   2  -2 978.684 38.7693   3
   1   2   2 908.745 38.9740  14
   1   2   2 901.728 37.8419   3
   1   2   2 853.269 38.0916   9
   1  -2   2 927.785 37.9618   1
   1  -2   2 943.757 39.2693  13
   1  -2   2 921.930 38.7462   4
  -1   2  -2 969.389 38.4523  12
   1  -2   2 959.310 38.9357   8
   1  -2   2 935.684 38.9312  16
  -1   2  -2 995.979 39.0364   4
   1   2   2 922.651 37.5308   1
  -1  -2  -2 944.182 38.3520   4
  -1  -2  -2 910.838 38.6700   8
   1  -2   2 952.810 38.3124  12
  -1  -2  -2 971.784 39.1734  11
   1   2   2 916.308 37.5671  12
   1  -2   3 251.028 12.0885   3
  -1   2  -3 254.804 12.4622   3
  -1  -2  -3 260.166 12.9760  11
  -1   2  -3 280.194 12.8097   4
   1  -2   3 248.846 12.7348  16
  -1  -2  -3 222.414 13.0196  14
   1   2   3 173.256 10.7544   1
   1   2   3 254.176 12.6587  16
   1   2   3 242.768 11.1668   3
   1  -2   3 233.968 12.4988   8
   1   2   3 244.430 10.8437   1
  -1  -2  -3 256.801 12.3373   8
   1   2   3 262.023 11.6813   4
   1   2   3 257.398 12.6452   6
   1  -2   3 238.059 13.3394  13
  -1  -2  -3 252.532 12.8379  16
  -1  -2  -3 240.816 11.9163   4
  -1  -2  -3 255.742 11.5740   3
  -1   2  -3 239.972 11.9112  12
   1   2   3 229.781 10.8869  12
  -1   2  -3 254.016 12.8174   8
  -1  -2  -3 226.733 11.0393  12
   1   2   3 262.546 12.2738   8
   1  -2   3 251.082 11.6320  12
   1   2   3 223.760 12.6710  14
   1  -2   3 234.912 11.1068   1
   1  -2   3 245.237 12.6953  14
  -1   2  -3 243.442 11.4103   1
   1  -2   3 233.354 10.5383   9
  -1   2  -3 258.644 13.1642  16
   1   2   3 257.969 11.4848   9
   1  -2   3 267.509 12.6774  11
   1   2   3 279.225 12.8146  11
   1  -2   3 275.686 12.5443   4
   1   2   3 257.405 12.6102   5
   1   2   4 139.356 8.63353   6
   1  -2   4 140.028 7.68234  12
   1   2   4 147.753 7.65354   9
   1  -2   4 131.647 7.36330   1
   1  -2   4 142.405 9.21420  14
  -1  -2  -4 136.645 9.62626  14
   1   2   4 153.517 9.25872  11
   1   2   4 144.040 8.58995   8
   1  -2   4 140.697 6.80848   9
   1  -2   4 136.802 10.1756  13
  -1  -2  -4 116.690 7.45068  12
   1   2   4 101.255 8.91834  16
   1   2   4 135.193 8.56045   5
   1   2   4 138.005 7.93555   4
  -1   2  -4 139.513 7.74605   1
   1  -2   4 158.396 8.98686   8
  -1  -2  -4 138.982 9.34613  16
   1   2   4 143.284 7.18226   1
  -1  -2  -4 130.751 7.76397   3
  -1   2  -4 137.363 9.39848   4
   1   2   4 98.1010 7.07488   1
  -1  -2  -4 136.755 8.69369   8
  -1   2  -4 131.780 8.29925  12
   1   2   4 155.494 7.30636  12
   1  -2   4 130.165 8.41874   4
  -1   2  -4 151.534 9.34322   8
   1  -2   4 133.488 8.05374   3
   1   2   4 161.006 9.32700  14
  -1  -2  -4 151.194 8.61938   4
   1  -2   4 127.129 9.16598  16
  -1   2  -4 119.404 9.30651  16
   1  -2   4 140.979 9.14542  11
  -1   2  -4 104.582 8.68487   3
   1   2   4 134.116 7.37935   3
  -1  -2  -5 742.200 33.7681   8
   1  -2   5 738.510 32.6390   3
   1   2   5 721.752 32.1372   9
  -1   2  -5 794.691 32.8981  12
  -1  -2  -5 773.714 33.9972  16
  -1   2  -5 688.603 33.4830   3
   1  -2   5 802.856 34.5443  13
  -1  -2  -5 664.996 32.9946   4
   1   2   5 749.679 32.5334   4
  -1  -2  -5 836.263 34.6019  14
  -1   2  -5 790.943 34.4177   8
  -1  -2  -5 710.416 32.4745   3
  -1  -2  -5 730.897 32.1793  12
  -1   2  -5 773.288 34.5145  16
  -1   2  -5 776.327 32.3839   1
  -1  -2  -6 15.6859 5.57349   8
  -1   2  -6 8.64144 6.21861  16
  -1  -2  -6 0.33280 4.27586   3
  -1   2  -6 2.11927 5.07186   3
  -1  -2  -6 21.3100 6.75715  14
  -1   2  -6-0.49248 5.53470   4
  -1   2  -6 6.77333 5.87121   8
   1  -2   6 5.65503 7.46857  13
  -1   2  -6-0.68775 4.65514  12
  -1  -2  -6 8.95403 5.63674  16
  -1   2  -7 105.823 11.0278  16
  -1   2  -7 105.198 10.2934   8
  -1  -2  -7 118.295 11.5001  14
  -1   2  -7 113.150 9.76273   3
   1  -2   7 102.315 11.9563  13
  -1  -2  -7 144.331 10.8550   8
  -1  -2  -7 111.098 10.2071  16
  -1  -2  -8 42.7299 8.46452   8
  -1   2  -8 28.5196 8.49152   8
  -1   2  -8 40.2979 9.20056  16
  -1  -2  -8 30.7710 8.74914  16
   1  -2   8 30.4671 10.4957  13
  -1  -2  -9 9.84315 8.31187  16
   1   2   9-13.1616 11.3913  13
  -1   2  -9 7.26877 8.91731  16
  -1   2  -9-13.2927 8.92606   8
  -1  -2  -9 0.70910 7.48438   8
   1  -2   9-6.07684 11.3201  13
   1  -2  10-8.41360 12.2806  13
  -1   2 -10 17.9310 10.2918  16
  -1  -2 -10 6.75764 9.38252  16
   1   2  10 1.71541 12.2486  13
  -1   2 -10 7.78472 9.04546   8
  -1  -2 -11 121.313 15.0635  16
   1   2  11 162.556 18.5019  13
  -1   2 -11 111.778 14.8073  16
   1  -2  11 158.790 18.1238  13
   1   2  12 60.1651 16.1022  13
   1  -2  12 66.3215 13.0621  15
   1  -2  12 46.3949 15.0379  13
  -1   2 -12 34.8950 13.2305  16
  -1  -3  12 39.2203 11.2219  15
   1   3 -11 42.3805 10.8316   8
  -1  -3  11 20.8560 9.87521  15
   1   3 -10 19.6495 9.57858   8
  -1   3  10-12.4223 10.3491  13
   1   3 -10-6.34756 9.00839   4
  -1  -3  10-3.63970 8.50814  15
  -1  -3  10 8.81563 10.0256  13
   1  -3  -9 25.5073 8.50832  16
   1   3  -9 9.50897 8.08353  12
  -1  -3   9-6.02279 9.47190  13
   1   3  -9 1.92371 7.86836   3
   1   3  -9 9.33262 7.75889   4
   1   3  -9 30.2310 8.25439   8
  -1  -3   9 20.2062 8.27199  15
   1  -3  -8 1616.58 66.7743   3
   1  -3  -8 1419.04 66.6326  16
   1   3  -8 1650.65 67.3557  12
   1  -3  -8 1682.48 67.6842  14
   1   3  -8 1624.43 66.9139   1
   1   3  -8 1648.65 68.0919   8
   1   3  -8 1565.21 67.6522   3
   1  -3  -8 1626.81 66.9407   8
  -1  -3   8 1568.13 67.6525  15
  -1  -3   8 1577.69 67.4235  13
   1  -3  -7 296.480 15.9788   8
  -1   3   7 241.707 15.6600   1
   1  -3  -7 321.978 16.9144  14
   1  -3  -7 299.688 16.4807   3
   1   3  -7 324.982 17.2479   8
   1   3  -7 300.020 17.1561   3
   1  -3  -7 263.002 16.0355   4
  -1  -3   7 293.244 16.9014  15
  -1  -3   7 318.190 17.0890  13
   1   3  -7 327.158 16.6599   1
   1  -3  -7 305.190 16.4296  16
   1   3  -7 324.012 16.7790  12
  -1   3   7 207.472 15.4165   3
   1   3  -7 312.539 15.7191   9
   1   3  -7 304.788 17.1937  16
  -1  -3   6 3531.06 145.289  15
   1   3  -6 3619.63 145.095   1
   1   3  -6 3594.83 145.728   8
  -1   3   6 3622.59 143.981  12
  -1   3   6 3011.19 144.383   3
  -1   3   6 3176.24 144.349   1
  -1   3   6 3863.66 144.303   1
   1  -3  -6 3505.74 144.884   3
   1  -3  -6 3704.63 145.185   5
   1  -3  -6 3769.52 145.084  14
   1   3  -6 3689.34 144.435   9
   1  -3  -6 3256.92 144.701   4
   1  -3  -6 3715.38 144.753   8
   1   3  -6 3619.21 145.230  12
   1   3  -6 3764.19 145.805  16
  -1   3   6 3769.29 144.306  16
  -1   3   6 3058.62 143.594   3
  -1   3   6 3710.76 144.200   8
   1   3  -6 3461.88 145.300   3
   1  -3  -6 3618.68 145.116   6
   1  -3  -6 3236.93 144.502  16
  -1  -3   6 3667.72 145.014  13
  -1  -3   5 72.9665 7.37606  15
  -1  -3   5 73.3001 6.37117  14
   1   3  -5 76.0482 7.17955  12
   1   3  -5 80.9149 7.28033   8
  -1   3   5 114.731 6.84462   6
  -1  -3   5 73.1324 6.50729   8
  -1  -3   5 75.9945 6.92118  12
  -1   3   5 79.6257 5.80973   3
  -1   3   5 108.389 6.77661   5
  -1   3   5 73.9683 6.56804   1
  -1   3   5 66.6816 6.16096  14
  -1   3   5 83.0263 6.06878  11
  -1  -3   5 79.6567 5.61336   6
  -1   3   5 53.1758 5.77585   1
  -1   3   5 76.8031 6.12936   9
  -1   3   5 85.9137 5.86133   8
   1  -3  -5 68.5202 6.88810   6
  -1  -3   5 82.2860 6.90568  16
  -1  -3   5 58.3388 6.39913   4
   1  -3  -5 67.4294 6.55656   3
   1  -3  -5 64.1978 6.28101   4
  -1  -3   5 58.1393 6.14781   3
   1   3  -5 63.7749 6.20372   9
   1  -3  -5 72.0164 6.36477  16
  -1  -3   5 75.6817 5.47212   5
  -1  -3   5 67.9157 5.62077   9
  -1   3   5 73.7382 6.03535  12
   1   3  -5 63.8163 7.05888   1
   1   3  -5 66.8590 7.01872   3
  -1   3   5 80.4573 5.95916  16
   1  -3  -5 67.1369 6.64121   5
   1  -3  -5 70.4485 6.81063  14
   1  -3  -5 91.0204 6.33884   8
  -1   3   5 62.4416 5.74247   4
  -1  -3   5 56.1501 6.31656   1
  -1  -3   5 62.4786 7.02462  13
  -1   3   4 352.092 15.6664  12
  -1   3   4 343.207 15.9390   6
  -1   3   4 321.137 15.7345   4
  -1   3   4 288.977 15.8695   1
  -1  -3   4 290.487 15.8397   3
  -1   3   4 332.023 15.4588  16
  -1   3   4 336.773 15.3799   8
   1  -3  -4 316.051 15.8082   4
   1  -3  -4 348.444 15.7804  16
  -1  -3   4 340.015 15.0522   6
  -1   3   4 337.875 15.7750   1
  -1  -3   4 333.586 15.5606  14
  -1  -3   4 323.039 15.3678   9
  -1   3   4 356.851 15.7421  14
  -1  -3   4 382.381 16.3864   8
  -1  -3   4 320.464 16.1042   4
  -1   3   4 352.319 15.5173  11
   1   3  -4 340.246 16.4953   1
  -1   3   4 319.996 16.0551   3
  -1  -3   4 358.162 16.1554  13
   1  -3  -4 334.542 16.2104   6
   1  -3  -4 359.253 15.7100   8
  -1   3   4 302.587 15.3895   4
  -1  -3   4 322.359 16.0890  16
  -1   3   4 336.319 15.5116   3
   1   3  -4 357.799 16.7508   3
   1  -3  -4 345.856 15.9371  14
  -1   3   4 345.956 15.9712   9
  -1  -3   4 340.518 16.2616  12
   1   3  -4 342.532 15.9027   9
   1   3  -4 323.056 16.6214   8
   1  -3  -4 341.484 16.2138   5
  -1  -3   4 334.240 15.9997   1
  -1  -3   4 344.356 15.0333   5
  -1   3   4 334.222 15.8664   5
  -1  -3   4 334.441 16.6551  15
   1   3  -4 323.563 16.5862  12
  -1  -3   3 7905.82 319.189   8
  -1  -3   3 8142.76 319.108   1
  -1  -3   3 7915.17 319.339  15
   1   3  -3 7896.50 319.470   8
  -1   3   3 7540.78 318.853  12
   1  -3  -3 7997.14 319.142   6
  -1   3   3 7709.64 318.961   5
  -1   3   3 8359.38 319.063   9
   1   3  -3 7941.92 319.337  12
   1  -3  -3 8014.82 318.785  14
  -1  -3   3 7805.66 319.183   3
   1   3  -3 7780.21 318.944   9
  -1  -3   3 7353.18 318.986  16
  -1   3   3 8076.75 318.800   4
  -1  -3   3 8133.48 319.264   4
  -1  -3   3 7729.76 318.133   6
  -1  -3   3 8277.30 318.848   9
  -1  -3   3 7566.86 318.120   5
  -1  -3   3 7981.77 319.188  12
  -1   3   3 8261.56 318.945   1
   1  -3  -3 7936.97 318.575  16
   1  -3  -3 7905.20 319.126   5
  -1   3   3 8023.08 318.685   7
  -1   3   3 7955.19 318.806   3
  -1   3   3 8143.31 318.535  11
  -1   3   3 7850.87 318.874   4
  -1   3   3 8267.09 318.745  14
  -1   3   3 7284.22 319.060   1
  -1   3   3 8060.68 318.564   8
  -1   3   3 7784.86 318.434  16
   1   3  -3 7880.38 319.262   1
   1   3  -3 8474.44 319.547   3
  -1   3   3 7755.47 318.972   6
  -1  -3   3 8047.77 318.863  13
   1  -3  -2 3794.02 155.460   1
   1  -3  -2 3796.33 154.830   7
  -1   3   2 3767.09 154.631  16
  -1   3   2 3816.74 155.204   4
  -1   3   2 3785.48 154.681  11
  -1  -3   2 4200.22 155.635   4
  -1   3   2 3867.17 154.686  15
   1   3  -2 3858.96 155.584   1
  -1  -3   2 3905.50 155.612   7
   1   3  -2 3937.96 155.590  12
  -1   3   2 3867.43 154.882   7
   1   3  -2 3834.42 155.372   9
   1  -3  -2 3761.42 154.710  11
   1  -3  -2 3803.47 154.964  14
  -1   3   2 3818.19 154.932  14
  -1  -3   2 3760.42 155.510   8
   1   3  -2 3996.02 155.699   3
  -1  -3   2 3785.40 155.449  12
  -1   3   2 3909.19 155.444   9
  -1   3   2 3825.27 155.332   5
   1   3  -2 3768.90 155.372  15
  -1  -3   2 3836.59 155.261   9
   1   3  -2 4101.38 155.821   4
   1  -3  -2 3916.29 155.448   6
   1  -3  -2 3882.81 155.440   5
  -1  -3   2 3771.23 155.505  15
  -1   3   2 3905.91 155.363   6
  -1  -3   2 3838.62 155.479   3
  -1   3   2 3744.46 155.496   1
  -1  -3   2 3889.94 155.454   1
   1   3  -1 606.505 25.8197  12
  -1  -3   1 637.851 25.9439   4
   1  -3  -1 618.987 26.0054   5
  -1   3   1 567.790 25.8930   3
   1  -3  -1 619.116 25.4681  14
   1   3  -1 594.955 25.8508   7
   1  -3  -1 619.843 25.9913   6
  -1   3   1 651.915 25.4722  14
   1   3  -1 622.114 25.9406  15
   1   3  -1 606.891 25.8968   1
   1   3  -1 619.917 25.9876   9
   1  -3  -1 628.460 25.9514   1
  -1  -3   1 595.899 25.5517  14
   1   3  -1 637.091 25.8755   3
  -1  -3   1 607.231 25.8848  10
  -1   3   1 635.131 25.9341   5
  -1   3   1 620.627 25.9002   6
  -1  -3   1 620.842 25.8155   1
  -1  -3   1 612.014 25.9084   7
  -1   3   1 611.523 25.9729   1
  -1  -3   1 634.870 25.9396   9
   1   3   0 134.040 6.84582  16
   1   3   0 139.621 6.61911   9
  -1   3   0 134.477 6.42846   1
  -1  -3   0 137.167 5.89078  12
   1   3   0 127.619 6.16486   4
  -1  -3   0 131.258 6.58560  14
  -1   3   0 135.763 6.75646   3
   1  -3   0 141.410 6.79655   3
  -1   3   0 140.308 6.30324  16
  -1   3   0 132.278 6.48986   8
  -1   3   0 141.718 6.74196   4
  -1  -3   0 111.161 6.06450   4
   1  -3   0 131.525 6.47465   1
  -1  -3   0 132.445 6.99452  16
  -1   3   0 146.148 6.57712  13
  -1  -3   0 101.887 5.79225   3
   1   3   0 140.389 6.18349   1
   1   3   0 133.407 5.94779  12
   1  -3   0 132.071 6.72350   4
  -1  -3   0 132.807 5.86311   3
   1  -3   1 7269.66 283.285  13
   1   3   1 6529.74 282.494   4
  -1  -3  -1 7250.10 283.343  16
  -1   3  -1 7297.72 283.355   8
   1   3   1 6098.62 283.063  16
  -1   3  -1 7114.17 282.810   1
   1  -3   1 7094.41 283.137   3
   1  -3   1 7481.77 283.288   8
  -1   3  -1 7121.24 283.236   3
   1   3   1 7399.38 283.232   6
   1   3   1 7410.81 283.229   5
  -1   3  -1 7052.64 283.073  12
   1   3   1 7145.61 283.200  14
  -1  -3  -1 6401.09 282.927   8
  -1   3  -1 7054.33 283.343   4
  -1   3  -1 7136.52 283.187  13
  -1   3  -1 7418.70 283.297  16
   1  -3   1 7145.88 283.230   4
   1  -3   1 7034.93 282.744   1
  -1  -3  -1 7099.82 283.282  14
   1  -3   1 7294.36 283.189  16
  -1  -3  -1 6925.14 282.542   4
   1   3   1 7099.05 282.993   9
   1  -3   2 247.157 12.1014   3
   1   3   2 258.574 12.4170  11
   1   3   2 244.189 10.7268   1
  -1  -3  -2 247.465 10.9047   3
   1   3   2 242.520 11.8438   8
   1   3   2 242.591 11.2065   4
  -1   3  -2 281.030 12.6484  16
  -1   3  -2 234.762 11.4288   1
   1  -3   2 255.622 12.8086  13
  -1   3  -2 247.089 11.8446  12
   1   3   2 242.696 12.3732   6
  -1  -3  -2 252.280 11.3232   4
  -1  -3  -2 237.961 11.8665   8
   1   3   2 248.722 12.3957   5
   1  -3   2 265.318 12.4431  14
  -1  -3  -2 248.240 12.4608  11
  -1  -3  -2 242.105 12.3992  16
   1   3   2 256.062 12.4219  14
  -1   3  -2 278.059 12.5375   4
   1  -3   2 254.737 12.2349   8
   1  -3   2 265.248 12.3048   4
   1  -3   2 273.353 12.3828  16
  -1   3  -2 270.369 12.6318   8
   1  -3   2 259.396 11.7885  12
  -1  -3  -2 260.104 12.6829  14
   1   3   2 235.558 10.7599   3
   1   3   2 245.064 10.7076   1
   1   3   2 259.278 11.6212   9
   1  -3   2 252.929 11.3450   1
   1   3   2 258.849 12.4630  16
  -1   3  -2 252.326 12.2528   3
   1  -3   3 7207.80 288.561   9
   1   3   3 7181.34 289.563   9
   1   3   3 5709.12 288.764   1
  -1  -3  -3 7433.47 290.098   8
  -1   3  -3 7305.04 289.925  12
   1  -3   3 7303.93 289.953   3
  -1   3  -3 7290.69 289.514   1
  -1  -3  -3 7405.61 290.467  16
   1   3   3 7596.64 290.378  11
  -1  -3  -3 6736.64 288.886  12
   1  -3   3 7511.46 290.293  14
   1   3   3 7475.26 288.899   1
  -1  -3  -3 7646.29 289.749   4
   1   3   3 7316.38 288.841  12
   1   3   3 7226.81 289.035   3
  -1   3  -3 7627.17 290.857   8
   1   3   3 7593.74 290.347   6
   1  -3   3 7481.91 290.750  13
   1   3   3 7598.74 290.336   5
  -1  -3  -3 7429.75 290.643  11
   1   3   3 5916.07 289.533   8
   1  -3   3 7348.45 290.326   8
  -1   3  -3 7695.89 290.397   3
  -1   3  -3 7301.88 290.757  16
   1   3   3 7526.71 290.362  14
  -1   3  -3 7600.13 290.726   4
  -1  -3  -3 6964.37 289.180   3
   1  -3   3 7371.18 290.187   4
   1  -3   3 7210.68 289.312   1
   1  -3   3 7381.95 289.676  12
   1  -3   3 7553.26 290.420  16
  -1  -3  -3 7426.78 290.691  14
   1   3   3 7347.55 289.435   4
   1   3   4 173.669 9.01117   4
  -1  -3  -4 154.491 8.51901  12
  -1   3  -4 150.552 10.5577   4
   1   3   4 172.557 8.58352   3
  -1  -3  -4 164.923 9.98829   8
   1   3   4 187.098 9.20956   9
   1  -3   4 158.975 9.91148   8
   1   3   4 171.192 10.5745  14
  -1   3  -4 157.783 9.01190   1
  -1  -3  -4 167.034 10.8891  11
   1   3   4 169.036 8.38047   1
   1   3   4 183.758 10.3637  16
   1   3   4 162.974 8.28046  12
   1  -3   4 181.125 10.0509   4
   1  -3   4 160.872 8.67243   1
  -1   3  -4 157.376 9.61248  12
   1  -3   4 174.043 9.56890   3
  -1  -3  -4 168.413 10.4457  16
   1   3   4 176.164 9.98459   5
   1   3   4 196.015 10.5124  11
  -1  -3  -4 184.359 11.0806  14
   1   3   4 156.750 9.54082   8
  -1  -3  -4 167.075 8.89788   3
  -1   3  -4 182.776 10.9517  16
   1  -3   4 171.316 10.3179  14
   1   3   4 181.144 10.0166   6
   1  -3   4 171.661 9.18960  12
   1   3   4 147.468 8.43902   1
   1  -3   4 173.911 7.94333   9
  -1   3  -4 190.434 10.8438   8
  -1   3  -4 151.291 10.1714   3
   1  -3   4 168.278 11.2478  13
   1   3   5 355.781 16.1602   9
   1   3   5 322.905 16.5144   8
  -1  -3  -5 324.706 16.7696   4
  -1   3  -5 332.475 17.8465   8
  -1   3  -5 281.584 17.4201   4
  -1   3  -5 296.217 17.1776   3
  -1  -3  -5 319.386 15.9307   3
   1  -3   5 347.287 18.3328  13
  -1   3  -5 361.650 16.3510   1
  -1  -3  -5 367.416 17.4471   8
  -1   3  -5 348.367 18.4642  16
  -1  -3  -5 391.270 18.4511  14
   1  -3   5 367.977 16.1995  12
  -1   3  -5 329.651 16.6556  12
  -1  -3  -5 311.898 15.6678  12
  -1  -3  -5 354.186 17.7584  16
  -1   3  -6 11.6096 6.26632  16
  -1  -3  -6 2.59665 6.40976  14
   1  -3   6 9.28064 7.32934  13
  -1   3  -6 3.07720 5.83008   4
  -1   3  -6 8.56900 5.53417   8
  -1   3  -6 6.20903 4.87114  12
  -1  -3  -6 5.82216 5.10684   8
  -1  -3  -6 12.6023 5.08282   4
  -1   3  -6 7.58086 5.46779   3
  -1  -3  -6 4.89341 5.56333  16
   1  -3   7 81.0425 10.8886  13
  -1   3  -7 99.1583 9.49284   3
  -1   3  -7 97.9467 10.2629   8
  -1  -3  -7 83.4565 9.60298  16
  -1   3  -7 99.5819 10.5530  16
  -1  -3  -7 110.520 9.71673   8
  -1  -3  -7 106.147 11.0704  14
  -1  -3  -8 6.72191 7.36474   8
  -1  -3  -8 3.28970 7.24926  16
  -1   3  -8 12.8146 7.86569   8
  -1  -3  -8 6.21701 8.44339  14
  -1   3  -8 15.3961 8.55212  16
   1  -3   8-0.67749 9.94005  13
   1  -3   9 83.5803 13.2029  13
  -1  -3  -9 94.0725 11.6448  16
  -1   3  -9 99.8510 12.0656   8
  -1   3  -9 96.1730 12.0135  16
  -1  -3 -10 0.83196 9.34269  16
   1  -3  10-0.83965 11.6968  13
  -1   3 -10 3.53159 9.14092   8
  -1   3 -10 6.37845 10.1182  16
   1   3  10-3.45037 12.2314  13
   1  -3  11 160.232 18.1200  13
  -1   3 -11 120.345 15.9454  16
   1   3  11 142.000 18.2895  13
  -1   3 -11 172.263 16.1372   8
  -1   3 -12 2.14267 11.6571  16
   1  -3  12 0.98607 14.7640  13
   1   3  12-18.1513 15.6998  13
   1  -3  12 7.77275 11.3268  15
  -1  -4  12 9.74684 10.4358  15
   1   4 -12-9.58671 10.7054   8
  -1  -4  11 63.6664 11.5486  15
   1   4 -11 66.3910 11.0254   8
  -1  -4  10 8.90731 8.90297  15
   1   4 -10 10.8802 8.55071   3
  -1   4  10 6.26202 10.3915  13
   1   4 -10 12.0847 9.35092   8
   1   4 -10 5.73291 9.57936   4
  -1  -4  10 10.2229 9.58627  13
   1   4  -9 88.2988 10.9423   3
  -1  -4   9 107.241 12.2167  13
   1   4  -9 100.321 10.9972   8
   1   4  -9 94.1689 10.7746  12
  -1  -4   9 107.842 10.8972  15
   1  -4  -9 90.2360 11.0661  14
   1   4  -9 62.1404 10.8395   4
   1  -4  -9 120.975 11.2283  16
   1   4  -8 515.772 24.7307   1
   1   4  -8 450.165 25.1141   8
  -1  -4   8 499.904 25.6947  13
   1  -4  -8 429.662 24.0710   4
   1  -4  -8 544.493 25.6214  14
   1   4  -8 526.672 25.3374  12
   1   4  -8 480.413 25.7241   3
   1  -4  -8 509.311 24.3195   8
  -1  -4   8 483.975 25.2753  15
   1  -4  -8 422.963 24.0306  16
  -1  -4   7 930.967 39.6366  13
   1  -4  -7 847.510 38.9030  16
   1   4  -7 932.013 39.8885  12
   1   4  -7 859.802 39.4666   1
   1  -4  -7 973.370 39.7174  14
   1   4  -7 883.116 40.0648   3
   1  -4  -7 870.354 38.7196   8
  -1   4   7 816.143 38.5324   4
  -1  -4   7 883.310 39.7790  15
   1  -4  -7 974.070 39.7976   6
   1  -4  -7 917.247 39.5189   5
   1   4  -7 936.571 38.5739   9
  -1   4   7 699.607 38.3470   3
  -1   4   7 811.602 38.6723   1
   1   4  -7 903.598 40.1230   8
   1  -4  -7 793.173 38.5178   4
   1   4  -6 185.336 10.9071   9
   1  -4  -6 207.906 11.1323   8
   1  -4  -6 185.581 11.7689   5
  -1   4   6 182.408 10.5631  16
   1  -4  -6 189.984 11.3163  16
  -1   4   6 146.836 10.8103   3
  -1  -4   6 192.361 11.9768  13
   1   4  -6 203.074 12.2432   8
  -1   4   6 147.571 10.6397   4
   1  -4  -6 173.456 11.6552   6
   1  -4  -6 200.363 11.7345  14
  -1   4   6 165.875 10.9897   1
   1   4  -6 182.868 11.9882   1
  -1  -4   6 188.843 12.0916  15
   1   4  -6 193.076 11.9409  12
   1  -4  -6 155.227 10.9256   4
   1   4  -6 200.834 12.3515   3
  -1   4   6 196.828 10.6954   1
  -1   4   5 253.244 12.1887  14
  -1   4   5 209.698 11.8061   4
  -1   4   5 255.493 11.5698   8
  -1  -4   5 170.500 12.1402   3
   1   4  -5 202.554 12.8666   3
  -1  -4   5 223.943 11.0133   5
  -1   4   5 231.954 11.6350  16
   1   4  -5 222.006 12.5969   1
  -1  -4   5 221.708 12.8944  15
  -1  -4   5 222.638 11.3122   9
  -1   4   5 225.626 11.6744  12
   1  -4  -5 216.459 12.3306  14
   1  -4  -5 232.626 12.4256   6
   1  -4  -5 221.727 12.2848   5
  -1   4   5 240.010 12.0917   5
  -1  -4   5 201.870 11.9017   1
  -1   4   5 229.637 12.0597   6
  -1   4   5 221.140 11.5782  11
  -1  -4   5 217.680 10.9554   6
  -1  -4   5 224.465 12.7174  13
   1   4  -5 217.382 11.7350   9
  -1  -4   5 220.141 11.9129  14
  -1   4   5 216.294 11.3720   3
  -1  -4   5 218.229 12.1737  12
  -1   4   5 185.756 11.8534   1
   1   4  -5 250.559 13.2149   8
   1  -4  -5 237.891 11.9059  16
  -1   4   5 222.125 11.8142   1
  -1   4   5 235.461 11.8827   9
   1  -4  -5 246.211 11.8383   8
   1   4  -5 229.510 12.9529  12
   1  -4  -5 218.413 12.0343   4
  -1  -4   4 697.328 36.7999   3
  -1  -4   4 815.770 37.2258   4
  -1   4   4 887.500 36.8119  12
  -1  -4   4 910.382 37.1450   1
  -1  -4   4 902.635 36.7086   9
   1  -4  -4 905.237 36.6695   8
  -1   4   4 881.468 36.5467  16
  -1   4   4 867.888 37.1488   5
  -1  -4   4 917.148 37.4010   8
  -1  -4   4 849.612 36.0016   6
  -1   4   4 906.016 36.6029  11
   1  -4  -4 879.868 37.0401  14
   1   4  -4 951.434 37.9880   3
  -1  -4   4 846.529 37.6783  15
  -1   4   4 867.702 37.1647   6
  -1   4   4 855.671 36.6325   3
  -1   4   4 920.032 36.9113  14
   1   4  -4 891.061 37.6970  12
  -1   4   4 876.849 37.1023   9
   1  -4  -4 828.781 36.6597  16
   1  -4  -4 891.462 37.4205   5
  -1   4   4 884.034 36.9129   1
  -1  -4   4 898.468 37.3381  12
  -1   4   4 836.304 36.7999   4
   1   4  -4 877.252 37.5147   1
  -1  -4   4 857.548 36.0108   5
  -1   4   4 868.074 36.4547   8
   1   4  -4 898.236 37.9482   8
  -1  -4   4 840.944 37.3325  16
  -1   4   4 700.212 36.7737   3
   1  -4  -4 887.418 37.4063   6
   1   4  -4 878.155 36.9316   9
  -1  -4   4 900.956 37.2575  13
  -1   4   3 3610.88 138.934   8
  -1  -4   3 3439.13 139.794  12
  -1   4   3 3209.05 139.027   4
  -1  -4   3 3226.95 139.606   3
  -1   4   3 3559.39 139.016  11
   1   4  -3 3539.81 140.004  12
  -1   4   3 3453.36 139.622   5
   1   4  -3 3395.68 139.837   1
  -1   4   3 3164.37 139.133   4
   1   4  -3 3709.39 140.182   3
  -1   4   3 3464.55 139.611   6
   1  -4  -3 3425.99 138.917  16
  -1   4   3 3466.21 139.805   1
  -1  -4   3 3384.49 138.495   6
  -1  -4   3 3474.83 139.789   4
   1  -4  -3 3559.26 139.128  11
   1  -4  -3 3516.04 139.829   5
  -1   4   3 3339.50 139.278   3
  -1  -4   3 3209.21 139.721  16
  -1  -4   3 3502.59 140.008  15
  -1  -4   3 3376.22 138.493   5
  -1  -4   3 3535.42 139.636   1
   1   4  -3 3347.82 140.166   8
  -1   4   3 3506.86 138.981   7
   1  -4  -3 3519.70 139.834   6
   1  -4  -3 3497.75 139.390  14
  -1  -4   3 3517.82 139.792   8
  -1  -4   3 3546.01 139.352   9
  -1   4   3 3576.05 139.281  14
  -1   4   3 3117.59 139.382   9
  -1   4   3 3580.31 139.484   1
   1   4  -3 3385.20 139.476   9
  -1  -4   3 3498.54 139.455  13
  -1   4   3 3434.86 138.853  16
   1  -4  -2 4282.86 175.748   1
   1  -4  -2 3784.52 175.158   4
  -1   4   2 4556.50 175.772   5
  -1  -4   2 4278.57 175.823   8
  -1   4   2 4740.82 175.969   1
  -1  -4   2 4323.48 175.706   1
   1  -4  -2 4349.40 174.954   7
   1   4  -2 4102.62 175.806   1
  -1  -4   2 4655.53 175.900   4
  -1  -4   2 4551.24 175.911   3
  -1  -4   2 4443.97 175.594   9
  -1   4   2 4394.55 175.297  14
   1  -4  -2 4530.55 175.929   5
  -1   4   2 4248.17 174.733  16
   1  -4  -2 4450.28 175.894   6
  -1   4   2 4390.71 175.010   7
  -1  -4   2 4049.58 175.646  12
   1  -4  -2 4777.67 174.810  16
   1   4  -2 4519.01 175.977   3
  -1   4   2 3703.53 175.211   4
   1   4  -2 4506.72 175.750   9
   1  -4  -2 4351.46 174.972  11
   1  -4  -2 4313.74 175.333  14
  -1  -4   2 4382.22 175.948   7
   1   4  -2 4282.61 175.902  12
  -1   4   2 4456.85 175.733   6
   1   4  -2 4329.51 175.769  15
  -1  -4   2 4313.39 175.914  15
  -1   4   1 16800.7 643.088   3
   1   4  -1 15991.9 642.955   7
  -1  -4   1 16062.6 643.021   9
  -1   4   1 16119.2 642.692  14
   1   4  -1 16232.3 642.969   3
   1   4  -1 16110.6 643.018   4
   1   4  -1 15562.5 643.052   1
  -1  -4   1 16029.6 642.967   1
   1   4  -1 16137.5 643.013  12
   1   4  -1 15891.6 643.054  15
  -1  -4   1 15775.4 643.017   7
  -1   4   1 16216.6 643.131   1
  -1  -4   1 15420.4 642.803  14
   1  -4  -1 15981.2 642.752  14
   1  -4  -1 16296.1 643.144   6
   1  -4  -1 15739.9 643.014   1
   1   4  -1 15947.0 643.109   9
  -1   4   1 16280.5 642.861   4
  -1  -4   1 15683.3 643.095  10
   1  -4  -1 16225.8 643.142   5
   1  -4   0 722.722 30.4190   3
  -1   4   0 736.059 30.3975   4
   1   4   0 718.951 30.4563   9
   1   4   0 766.812 30.1139   1
   1  -4   0 734.083 30.5409   5
  -1  -4   0 703.428 30.3229  14
  -1  -4   0 742.458 29.8159  12
  -1  -4   0 659.540 29.8436   4
   1  -4   0 736.260 30.3744   4
   1  -4   0 730.219 29.9036  16
  -1  -4   0 711.502 30.5897  16
   1   4   0 741.897 30.5580  16
  -1   4   0 751.695 29.9949  16
   1  -4   0 722.035 30.2910   1
  -1  -4   0 766.513 30.4067   9
   1   4   0 693.634 29.8352   4
  -1   4   0 729.240 30.3588   1
  -1   4   0 745.856 30.2171   8
   1  -4   0 732.495 30.5583   6
  -1  -4   0 780.070 29.7857   3
   1   4   0 736.505 29.8644  12
   1   4   0 724.442 30.1332   7
   1   4   0 684.657 29.7631   3
  -1   4   0 724.442 30.4680   3
   1   4   1 1938.58 78.4007   1
  -1   4  -1 2089.35 79.2854  16
   1   4   1 2063.90 79.2558   6
  -1  -4  -1 1911.58 79.2877  16
  -1   4  -1 1949.89 79.3559   3
   1  -4   1 2059.21 79.3163   4
   1   4   1 1640.59 78.2365   4
   1   4   1 1973.01 79.2442  14
  -1   4  -1 2037.17 79.4734   4
  -1  -4  -1 1961.99 79.3162  14
   1   4   1 1891.72 79.1866  16
   1  -4   1 1996.36 79.3260   8
   1   4   1 2055.73 79.2459   5
   1  -4   1 1996.70 79.2616   3
  -1   4  -1 2006.21 78.9488   1
  -1  -4  -1 1914.56 78.3893   1
   1   4   1 1977.77 79.1286   9
   1  -4   1 1983.04 78.8679   1
  -1   4  -1 2004.03 79.2279  13
  -1  -4  -1 1899.24 78.3007   4
  -1   4  -1 2005.88 79.3663   8
  -1   4  -1 1972.49 79.1807  12
   1  -4   1 2010.14 79.3280  13
   1  -4   2 165.011 9.26453   8
  -1   4  -2 175.753 8.48842   1
   1   4   2 165.959 9.34824  16
   1   4   2 170.814 9.08896   5
  -1   4  -2 177.985 9.69812  13
   1   4   2 168.548 7.69027   4
   1  -4   2 166.092 9.76509  13
  -1  -4  -2 176.953 9.43987  14
   1  -4   2 173.585 8.93405   3
   1   4   2 166.110 7.19987   3
  -1  -4  -2 173.393 7.25756   3
   1  -4   2 166.409 9.08435   4
  -1   4  -2 165.953 8.71488  12
   1  -4   2 179.919 8.78992  12
   1   4   2 161.712 7.48841   1
  -1   4  -2 154.296 9.34965  16
  -1   4  -2 164.665 9.32735   8
   1   4   2 134.596 8.35761   8
  -1  -4  -2 134.175 8.79999  16
  -1  -4  -2 170.838 9.32084  11
   1   4   2 175.467 9.38904  14
   1   4   2 173.761 9.10852   6
   1  -4   2 176.479 8.36697   1
  -1  -4  -2 172.538 7.80030   4
  -1   4  -2 179.673 9.37815   4
  -1   4  -2 169.752 9.00575   3
   1   4   2 181.891 8.65866   9
  -1  -4  -2 167.094 8.41057   8
   1  -4   2 168.087 9.05583  16
  -1  -4  -2 122.581 7.40678   1
   1  -4   3 1221.47 49.9948  12
   1  -4   3 1238.50 50.2914   3
   1   4   3 1227.38 49.0506   1
   1   4   3 1245.36 49.4330   4
  -1   4  -3 1254.17 50.3243  12
   1   4   3 1307.83 50.6234   6
   1  -4   3 1286.33 51.1798  13
   1  -4   3 1238.51 50.5554   8
   1   4   3 938.843 49.5810   8
   1   4   3 975.875 50.0318  16
   1   4   3 1241.34 50.6558  14
   1   4   3 1209.59 48.8708  12
  -1   4  -3 1244.49 50.9831   4
  -1  -4  -3 1222.84 50.5764  16
  -1  -4  -3 1136.85 49.0690   3
   1   4   3 1278.97 50.6940  11
   1  -4   3 1236.84 50.4478   4
   1   4   3 1293.29 50.5906   5
   1   4   3 1217.20 48.9980   3
  -1  -4  -3 1306.07 49.7055   4
  -1   4  -3 1128.48 48.6003   9
  -1   4  -3 1227.37 50.6190   3
   1  -4   3 1163.46 49.5507   1
  -1  -4  -3 1242.69 50.9849  14
  -1   4  -3 1217.94 49.8540   1
   1   4   3 1125.81 49.0920   1
   1  -4   3 1199.00 48.6107   9
  -1   4  -3 1208.93 51.0357   8
   1   4   3 1207.43 49.8916   9
   1  -4   3 1269.21 50.6044  14
  -1  -4  -3 1269.87 50.8865  11
  -1   4  -3 1250.16 51.1428  16
  -1  -4  -3 1239.36 50.1677   8
   1  -4   3 1237.14 50.5718  16
  -1   4  -4 194.649 10.9835   8
   1   4   4 164.772 10.3007  11
  -1   4  -4 170.257 10.5549   3
   1   4   4 186.284 9.67303   8
  -1   4  -4 161.235 10.9583  16
   1  -4   4 174.640 9.48094  12
   1   4   4 167.487 8.79390   4
   1   4   4 158.512 8.44888   1
   1  -4   4 169.864 8.93122   1
  -1  -4  -4 166.381 8.71743   3
  -1   4  -4 168.724 10.0216  12
   1   4   4 151.653 8.49729   1
  -1  -4  -4 164.949 10.6031  16
  -1  -4  -4 161.693 10.7028  14
   1  -4   4 171.240 9.73037   3
  -1  -4  -4 156.684 9.36585   4
   1  -4   4 178.755 10.1134   4
  -1  -4  -4 162.953 10.7340  11
  -1  -4  -4 162.625 9.86075   8
   1  -4   4 168.368 11.2491  13
   1   4   4 186.026 8.33545  12
  -1   4  -4 178.593 9.44928   1
   1   4   4 169.941 8.45350   3
  -1   4  -4 186.907 11.0738   4
   1   4   4 185.212 9.43917   9
   1   4   5 33.2322 5.39744   8
  -1   4  -5 44.0192 6.53863   3
  -1  -4  -5 49.7415 6.57631  16
  -1   4  -5 44.4083 7.26386  16
  -1  -4  -5 72.3477 6.38269   8
   1  -4   5 68.2317 5.60013  12
  -1  -4  -5 43.8081 4.66245  12
  -1   4  -5 61.6017 5.81562   1
  -1   4  -5 55.0565 6.82758   8
  -1   4  -5 45.9284 6.12390  12
  -1   4  -5 37.5113 6.45963   4
  -1  -4  -5 56.4293 7.29840  14
  -1  -4  -5 69.9902 7.63380  11
  -1  -4  -5 56.6541 5.17384   3
   1  -4   5 50.4522 7.97883  13
   1   4   5 67.2922 5.50084   9
  -1   4  -6 18.1140 5.32862  12
   1  -4   6 7.79778 7.57992  13
  -1  -4  -6 4.18338 6.27387  14
  -1   4  -6 7.95488 5.83017   3
  -1   4  -6 13.3121 6.38834   4
  -1  -4  -6 7.70336 5.77760  16
  -1   4  -6-0.55107 5.56220   8
  -1   4  -6 1.13353 6.37157  16
  -1  -4  -6 7.79204 5.02954   8
  -1  -4  -7 1.68750 6.62596  16
  -1  -4  -7-0.51262 5.82133   8
  -1  -4  -7 2.43277 7.96885  14
  -1   4  -7 4.29620 7.28393   4
   1  -4   7 1.19808 8.43561  13
  -1   4  -7 3.07312 5.65817  12
  -1   4  -7 12.7829 7.37488   8
  -1   4  -7 4.59033 7.36482  16
  -1   4  -7 0.53476 6.45641   3
  -1   4  -8 27.9895 8.79245   4
  -1   4  -8 43.9775 9.57403  16
  -1  -4  -8 36.7828 8.08742   8
  -1  -4  -8 49.9182 8.79287  16
   1  -4   8 27.8743 10.5359  13
  -1   4  -8 42.3669 8.25437   3
  -1  -4  -8 30.5436 9.44923  14
  -1   4  -8 56.0770 9.38024   8
  -1   4  -9 162.348 14.6109  16
  -1  -4  -9 205.371 16.0340  14
   1  -4   9 180.121 15.7461  13
  -1   4  -9 180.329 14.5870   8
  -1  -4  -9 186.870 14.7414  16
  -1   4 -10 49.0826 11.8191  16
   1  -4  10 48.6874 12.7920  13
  -1   4 -10 41.4079 10.8076   8
  -1  -4 -10 27.0552 10.3330  16
   1   4  10 45.2209 13.0431  13
   1  -4  11 36.6455 15.1190  13
   1   4  11 49.2979 15.8908  13
  -1   4 -11 80.8418 14.3499  16
  -1   4 -11 76.4972 13.1951   8
   1  -4  12 53.2662 15.9743  13
  -1   4 -12 67.1504 14.4164  16
   1   4  12 108.524 17.7579  13
   1  -4  12 89.2904 14.4484  15
   1   5 -12 171.435 17.3016   8
  -1  -5  12 226.800 18.0709  15
   1   5 -11 84.1824 12.3998   8
  -1  -5  11 82.1483 12.1353  15
  -1  -5  10 6.05119 9.07891  15
   1   5 -10 14.8450 9.17181   8
   1   5 -10 11.7872 9.33619   4
   1   5 -10 12.7302 8.65444   3
  -1  -5  10 19.9204 10.5040  13
   1   5  -9 349.041 20.4864   3
   1   5  -9 347.951 19.9527  12
  -1  -5   9 352.713 20.5991  13
   1  -5  -9 382.267 20.4837  14
   1   5  -9 318.186 20.0509   8
  -1  -5   9 361.144 20.3808  15
   1   5  -8 1219.17 55.1313   3
   1  -5  -8 1139.91 53.8424  16
   1  -5  -8 1395.62 55.1931  14
  -1  -5   8 1191.54 55.0071  15
   1   5  -8 1190.78 55.3252   8
   1   5  -8 1253.25 54.3896   1
  -1  -5   8 1235.04 54.7501  13
   1   5  -8 1259.72 54.9067  12
   1   5  -7 257.904 15.2283   3
   1   5  -7 244.513 15.0107   8
  -1   5   7 157.516 12.9912   3
   1  -5  -7 266.754 13.7594   8
   1  -5  -7 243.233 14.6748   5
  -1  -5   7 244.051 14.8584  13
   1  -5  -7 278.925 14.8968  14
  -1   5   7 215.894 13.3802   4
  -1   5   7 222.560 13.8269   1
   1   5  -7 260.835 14.7844   1
  -1  -5   7 231.055 14.9463  15
   1   5  -7 261.387 14.9588  12
   1  -5  -7 231.760 13.8562  16
   1   5  -7 224.528 13.4379   9
   1  -5  -7 247.071 14.6275   6
   1  -5  -7 261.764 14.2064   4
  -1   5   6 52.9017 6.87695   1
  -1   5   6 62.6711 6.26402   4
   1   5  -6 88.5813 8.18871   8
  -1   5   6 69.0985 6.68074   1
   1  -5  -6 65.1941 7.50989  14
  -1  -5   6 66.4345 8.18812  13
   1  -5  -6 87.5818 6.60506   8
  -1   5   6 59.7760 6.88468   3
   1   5  -6 66.3127 6.59435   9
  -1  -5   6 60.6434 7.59952  15
   1   5  -6 71.0915 8.10772   3
   1  -5  -6 81.9145 6.85603  16
   1  -5  -6 77.3071 7.64547   5
   1  -5  -6 56.6356 7.31772   6
   1   5  -6 70.0068 7.63783   1
   1   5  -6 60.9438 7.69418  12
  -1  -5   5 657.626 28.0284   9
  -1  -5   5 627.498 29.5588  15
  -1   5   5 615.724 28.2283   4
  -1   5   5 641.728 27.8490   8
   1   5  -5 673.415 29.3582   1
  -1   5   5 696.267 28.3067  11
  -1   5   5 595.322 28.5456   1
  -1   5   5 637.838 28.3863   1
   1   5  -5 665.643 29.6637   3
  -1   5   5 574.681 28.4532   3
   1   5  -5 648.895 29.4308  12
  -1   5   5 666.149 28.1097  16
   1  -5  -5 685.731 28.9811  14
  -1   5   5 633.921 28.6767   5
   1  -5  -5 626.586 28.2101  16
  -1   5   5 598.134 28.2870   9
   1  -5  -5 641.929 29.0604   6
   1   5  -5 663.610 28.3754   9
  -1   5   5 529.956 27.6428   3
  -1   5   5 661.635 28.8306   6
  -1  -5   5 638.881 27.4618   5
  -1  -5   5 657.642 28.4524  14
  -1  -5   5 643.567 28.5730   1
  -1   5   5 662.347 28.2777  12
  -1  -5   5 697.775 29.2692  13
   1  -5  -5 653.412 28.1179   8
   1   5  -5 633.862 29.7133   8
  -1  -5   5 636.196 27.4626   6
  -1   5   5 693.817 28.5891  14
   1  -5  -5 623.843 28.9821   5
   1   5  -5 682.678 29.9612   4
  -1  -5   5 657.998 28.7928  12
   1   5  -4 256.358 13.1205   8
  -1  -5   4 236.482 12.4971   8
  -1  -5   4 222.613 12.2371  16
  -1   5   4 236.870 11.1898   8
   1   5  -4 253.098 13.3674   3
  -1  -5   4 230.120 12.8568  15
   1   5  -4 242.122 12.7247  12
  -1   5   4 223.674 12.1176   1
  -1   5   4 258.529 11.8907   1
  -1   5   4 291.566 12.2785  14
  -1   5   4 200.832 11.3882   4
  -1   5   4 237.477 11.5037  11
  -1  -5   4 246.286 10.8336   5
   1   5  -4 218.331 11.8603   9
  -1  -5   4 188.119 12.4369   3
   1  -5  -4 249.635 11.5115  16
  -1   5   4 229.635 11.2685  16
  -1   5   4 212.718 11.9918   9
  -1  -5   4 221.769 12.3677  13
  -1  -5   4 244.916 10.8372   6
  -1   5   4 203.219 11.4346   3
  -1   5   4 183.396 11.8466   3
   1  -5  -4 247.470 12.6036   5
  -1  -5   4 240.118 11.6205   9
   1   5  -4 230.207 12.5424   1
  -1  -5   4 245.490 12.2875  12
  -1   5   4 221.824 11.6366  12
  -1   5   4 235.172 12.3102   6
  -1  -5   4 244.387 12.3386   1
   1  -5  -4 238.455 11.7224  11
   1  -5  -4 229.665 12.1734  14
   1  -5  -4 247.646 11.3338   8
   1   5  -4 242.853 13.1545   4
  -1   5   4 244.620 12.3750   5
   1  -5  -4 250.150 12.6201   6
  -1  -5   3 10730.7 437.667   4
  -1  -5   3 11363.7 437.290   9
   1   5  -3 10469.4 437.765   1
  -1  -5   3 10929.9 437.992  15
  -1  -5   3 11249.1 437.602   1
  -1   5   3 11138.6 437.664   5
   1  -5  -3 10965.0 437.001  11
   1  -5  -3 11055.6 437.817   6
  -1  -5   3 11368.5 437.780  12
   1   5  -3 10689.7 438.060   8
   1  -5  -3 11272.4 437.401  14
   1   5  -3 11858.3 438.324   4
  -1  -5   3 10842.5 436.315   6
  -1  -5   3 10194.5 437.592  16
  -1   5   3 10897.0 436.709   7
  -1   5   3 11184.9 437.671   6
  -1   5   3 10996.9 436.977   4
  -1  -5   3 11067.2 437.788   3
  -1   5   3 11345.5 437.300  14
   1  -5  -3 11101.7 437.842   5
  -1  -5   3 10581.5 437.729   8
  -1   5   3 11226.5 436.675   8
  -1   5   3 11215.6 437.789   1
  -1   5   3 10591.1 436.632  16
  -1  -5   3 10750.9 436.306   5
   1   5  -3 10815.7 437.425   9
  -1   5   3 9162.62 436.849   4
   1   5  -3 11458.5 438.191   3
   1   5  -3 10997.8 437.998  12
   1  -5  -3 10432.1 436.679  16
  -1  -5   3 10998.6 437.467  13
   1   5  -3 10740.5 437.676  15
   1   5  -2 4141.18 168.240  15
  -1  -5   2 4321.49 168.333  12
  -1   5   2 4165.62 168.364   1
  -1  -5   2 4324.80 168.353   3
  -1   5   2 4294.49 167.892  14
  -1   5   2 3353.57 167.861   3
  -1  -5   2 4200.75 168.449  15
  -1   5   2 4225.92 167.284   7
   1  -5  -2 4238.28 167.469  11
   1  -5  -2 4214.17 167.933  14
  -1  -5   2 4122.77 168.234   1
   1  -5  -2 4187.14 168.250   1
   1   5  -2 4077.91 168.411   3
   1  -5  -2 4320.84 168.504   6
   1   5  -2 4274.88 168.524  12
   1  -5  -2 4327.91 168.510   5
  -1  -5   2 4519.23 168.408   4
   1   5  -2 4288.68 168.503   1
   1   5  -2 4281.17 168.265   9
   1  -5  -2 4136.03 167.243   7
  -1  -5   2 4071.31 168.315   8
  -1  -5   2 4138.39 168.050  14
  -1  -5   2 4246.49 168.095   9
   1  -5  -2 3526.75 167.575   4
  -1   5   2 4353.83 168.350   6
  -1  -5   2 4303.66 168.497   7
  -1   5   2 4279.51 168.326   5
  -1  -5   1 9.45082 3.65566  14
   1   5  -1 17.9399 3.34991   7
   1  -5  -1 13.5183 3.50541   1
  -1   5   1 15.6515 3.47830  14
   1  -5  -1 14.2451 3.70503   6
  -1   5   1 9.63884 2.22193   8
   1  -5  -1 20.8865 3.85012   5
  -1   5   1 19.1488 3.75168   1
   1   5  -1 16.1082 3.23759   4
   1   5  -1 11.8290 3.37176  12
   1   5  -1 14.1042 3.88210  15
  -1   5   1 17.3490 3.08974   4
   1  -5  -1 20.1858 2.42742  10
   1   5  -1 17.3348 3.42820   3
  -1  -5   1 14.2796 4.07718  10
   1   5  -1 13.7564 3.68571   9
   1   5  -1 15.9047 3.73726   1
  -1  -5   1 16.1910 3.21271   7
  -1  -5   1 19.0771 3.69497   1
  -1   5   1 13.0322 3.61611   3
   1  -5  -1 20.0280 3.59672  14
  -1  -5   1 18.5509 3.60739   9
   1  -5   0 9618.16 366.803   5
  -1  -5   0 9413.40 365.993   3
   1  -5   0 9832.25 366.825   6
   1   5   0 9085.46 366.279   7
  -1   5   0 9360.32 366.196  16
   1  -5   0 9320.45 366.124  16
   1   5   0 9195.47 366.663  10
  -1  -5   0 8937.47 366.628  14
  -1  -5   0 9322.37 366.636   9
  -1   5   0 9154.55 366.364   8
  -1   5   0 9013.97 366.591   4
   1   5   0 9134.01 366.147  12
  -1  -5   0 8499.58 366.682  16
  -1  -5   0 7977.95 365.966   4
   1  -5   0 9135.47 366.548   1
   1   5   0 9087.37 366.567  14
  -1   5   0 9400.56 366.680   6
  -1   5   0 9045.02 366.617   1
   1   5   0 9095.27 366.379   1
   1   5   0 9126.33 366.743   9
  -1  -5   0 9132.72 366.015   4
  -1   5   0 9773.99 366.729   5
  -1  -5   0 9178.42 366.094  12
   1  -5   0 9167.85 366.636   3
  -1   5   0 9263.84 366.706   3
   1  -5   0 9046.39 366.572  14
  -1  -5   0 9000.00 366.312   5
   1   5   0 9482.07 366.740  16
  -1  -5   0 9000.77 366.322   6
   1   5   0 8924.98 366.013   3
  -1   5   0 9025.84 366.274   9
   1  -5   1 6247.16 260.598   9
   1   5   1 6763.00 261.512   5
   1   5   1 6472.64 261.554   9
  -1  -5  -1 6593.58 261.621   6
   1   5   1 6590.74 261.597  14
   1   5   1 6736.73 261.509   6
  -1  -5  -1 6526.78 261.597   5
  -1   5  -1 6453.84 261.696   3
  -1  -5  -1 6483.74 261.687  14
  -1   5  -1 6343.67 261.345   1
  -1   5  -1 6910.47 261.824   4
  -1  -5  -1 6663.92 261.704  16
  -1   5  -1 6440.65 261.605  12
   1  -5   1 6369.06 261.598   3
  -1   5  -1 6593.78 261.568  16
   1  -5   1 6588.16 261.639   4
  -1  -5  -1 6516.23 260.836   1
  -1   5  -1 6335.96 260.644   9
   1   5   1 6328.46 260.856   1
   1   5   1 6555.17 261.514  16
   1  -5   1 6646.18 261.517   8
  -1   5  -1 6592.72 261.641   8
  -1   5  -1 6385.22 261.468  13
   1  -5   1 6467.84 261.264   1
   1  -5   1 6425.85 261.594  13
  -1  -5  -2 78.8931 6.46266   5
   1  -5   2 76.6365 5.88092   4
   1   5   2 83.3037 6.59347  14
   1   5   2 94.5850 6.17031   6
  -1  -5  -2 52.1970 4.92052   8
   1  -5   2 91.7339 5.51330   1
   1  -5   2 75.0263 6.12041  16
   1  -5   2 77.2744 7.05344  13
  -1  -5  -2 79.2953 6.50450  14
  -1   5  -2 83.8699 6.25428  16
  -1   5  -2 72.3934 6.83829  13
  -1  -5  -2 79.1977 6.37094  11
  -1   5  -2 88.2378 6.51030   4
  -1   5  -2 89.8162 5.97713  12
   1   5   2 85.3002 5.95381   5
  -1  -5  -2 84.6108 4.30383   4
  -1   5  -2 98.5619 6.39896   3
  -1   5  -2 77.1251 3.92808   9
   1  -5   2 71.5268 6.05684   3
  -1   5  -2 79.8878 5.48740   1
   1   5   2 67.1605 4.36505   1
  -1   5  -2 84.1947 6.17985   8
  -1  -5  -2 65.5208 4.44652   1
   1   5   2 56.7271 5.71537  16
   1  -5   2 78.7871 3.90489   9
   1  -5   2 83.0255 6.09867   8
   1   5   2 73.0238 4.14672   4
   1   5   2 80.9874 5.69519   9
   1   5   3 245.405 13.8597  16
  -1  -5  -3 289.697 12.7261   4
  -1  -5  -3 258.041 13.2963   8
  -1  -5  -3 275.371 13.9744  16
  -1   5  -3 296.660 13.4982   1
   1  -5   3 261.350 13.8535  16
  -1   5  -3 289.697 14.4942  13
   1   5   3 271.453 12.4652   4
  -1   5  -3 270.787 14.5149   8
   1   5   3 288.080 12.4533   1
   1   5   3 281.592 12.0156  12
  -1  -5  -3 303.222 14.4211  11
   1  -5   3 273.835 13.0856   1
  -1  -5  -3 258.066 12.1828   3
   1  -5   3 303.559 14.8953  13
  -1   5  -3 300.170 11.9482   9
   1   5   3 290.154 12.0822   3
   1  -5   3 262.288 13.6643   3
   1   5   3 286.375 12.5399   1
  -1   5  -3 298.426 13.9094  12
  -1   5  -3 271.181 14.2067   3
   1  -5   3 268.544 11.8429   9
  -1   5  -3 304.301 14.5852   4
   1   5   3 279.116 13.9867   5
   1   5   3 291.821 14.2054  14
   1   5   3 300.375 14.1762   6
  -1  -5  -3 281.435 14.5001  14
  -1   5  -3 275.412 14.6971  16
   1   5   3 306.284 13.6318   9
   1  -5   3 287.365 14.0253   4
   1   5   3 199.614 12.8124   8
   1  -5   3 286.187 13.5328  12
   1  -5   3 297.847 14.0730   8
   1  -5   4 536.286 25.1542  13
   1   5   4 498.039 22.7279   1
  -1   5  -4 529.471 22.1497   9
   1  -5   4 536.674 23.9987   3
  -1   5  -4 573.263 24.4858  12
  -1  -5  -4 476.460 23.1762   4
   1   5   4 538.340 23.5838   8
  -1   5  -4 568.787 23.7729   1
   1  -5   4 535.196 23.6968  12
  -1  -5  -4 546.849 25.0265  14
   1   5   4 553.016 22.7209   1
  -1  -5  -4 528.489 24.4579  16
  -1  -5  -4 538.177 24.8606  11
   1   5   4 540.043 23.7403   9
   1   5   4 502.358 24.2648  16
  -1   5  -4 510.862 25.0609   8
  -1  -5  -4 558.088 24.0183   8
  -1   5  -4 538.423 25.1267  16
   1  -5   4 527.928 23.2935   1
   1   5   4 534.332 22.9445   4
  -1   5  -4 510.521 25.1864   4
  -1   5  -4 557.203 25.0878   3
  -1  -5  -4 493.787 22.7048   3
  -1   5  -5 71.5605 7.91286   8
   1   5   5 76.3209 6.33934   9
   1   5   5 55.6099 6.14984   8
  -1   5  -5 75.7977 6.38092   1
   1  -5   5 72.8030 8.64150  13
  -1  -5  -5 60.8807 6.00919   4
  -1   5  -5 64.9687 7.28240   3
  -1  -5  -5 77.7394 5.64747   3
   1  -5   5 89.4621 6.59320  12
  -1  -5  -5 77.2058 7.64432  11
  -1   5  -5 70.2398 7.29336  12
  -1  -5  -5 83.1278 8.38497  14
  -1  -5  -5 64.3447 7.23921  16
  -1   5  -5 69.7453 7.96200   4
  -1  -5  -5 78.1744 6.74255   8
  -1   5  -5 67.2782 7.88751  16
  -1   5  -6 78.8035 8.74142  16
  -1  -5  -6 45.2205 6.38075   4
  -1  -5  -6 80.2817 7.30096   8
  -1  -5  -6 97.9741 9.41010  14
  -1   5  -6 81.5934 8.81310   8
  -1  -5  -6 63.3256 7.87211  16
  -1   5  -6 45.8958 8.20118   4
  -1   5  -6 82.4390 7.04655   1
  -1   5  -6 65.9550 7.87447   3
   1  -5   6 91.9166 9.73919  13
  -1   5  -6 53.2645 6.98876  12
   1  -5   7 103.759 11.4936  13
  -1   5  -7 100.559 10.9964  16
  -1  -5  -7 65.9861 9.25838  16
  -1   5  -7 97.0720 8.84335  12
  -1   5  -7 57.1578 9.62672   4
  -1   5  -7 90.7901 9.25824   3
  -1  -5  -7 104.875 10.7664  14
  -1  -5  -7 110.169 9.21865   8
  -1   5  -7 110.061 10.9953   8
  -1   5  -8 25.0923 9.10149  16
  -1   5  -8 33.2261 9.03258   4
  -1  -5  -8 48.7113 10.0339  14
  -1   5  -8 41.7141 9.30603   8
  -1   5  -8 41.0184 8.20431   3
   1  -5   8 40.9109 10.6937  13
  -1  -5  -8 53.5995 8.73102  16
  -1  -5  -9 38.3511 9.85677  16
   1  -5   9 64.7434 12.2465  13
  -1   5  -9 35.8024 9.72393   8
  -1   5  -9 30.1336 9.85466   4
  -1   5  -9 46.8823 10.8761  16
  -1  -5  -9 68.5800 11.6070  14
  -1   5 -10-11.0174 9.53839   8
   1  -5  10-12.6193 12.0548  13
  -1   5 -10-5.35029 9.44292   4
  -1   5 -10 3.76275 10.1463  16
  -1  -5 -10-0.80914 9.41074  16
   1  -5  11 322.335 21.4103  15
  -1   5 -11 268.657 20.9572   8
   1  -5  11 300.155 22.8006  13
  -1   5 -11 240.849 21.2195  16
   1   5  11 325.299 23.8729  13
   1  -5  12 190.541 18.1751  15
   1  -5  12 233.154 20.7383  13
   1   5  12 226.727 21.2312  13
  -1  -6  12 21.0208 11.2917  15
   1   6 -12 14.9867 11.1489   8
   1   6 -11 10.3372 10.5061   4
   1   6 -11 24.9609 10.0728   8
  -1  -6  11 34.6088 10.5446  15
  -1  -6  10 155.408 14.5446  13
  -1  -6  10 157.109 13.8094  15
   1  -6 -10 105.963 13.3152  14
   1   6 -10 146.778 14.2493   8
   1   6 -10 86.6386 13.7450   4
   1   6 -10 163.879 14.2552   3
  -1  -6   9 118.449 12.7393  13
  -1  -6   9 131.939 12.3280  15
   1   6  -9 131.183 12.9343   8
   1   6  -9 146.043 12.4881  12
   1  -6  -9 135.708 12.6770  14
   1   6  -9 106.509 12.0774   3
   1   6  -8 313.362 19.7201   3
   1  -6  -8 324.973 18.6619  16
  -1  -6   8 316.670 19.9335  15
   1   6  -8 380.274 20.2052  12
   1   6  -8 345.906 20.4257   8
   1   6  -8 385.670 19.9994   1
  -1  -6   8 358.489 20.2668  13
   1  -6  -8 344.606 19.7303  14
   1  -6  -7 7.49610 6.72144  14
   1  -6  -7 7.04848 6.34089   5
   1  -6  -7 14.6389 6.97342   6
   1  -6  -7 27.0255 5.63196   8
   1  -6  -7 21.1512 5.87628  16
   1   6  -7 14.8612 7.13015  12
  -1  -6   7 4.89427 7.25522  15
  -1  -6   7 41.5687 8.90906  13
   1   6  -7 20.4996 7.01083   1
   1   6  -7 21.3605 7.74444   3
   1   6  -7 16.5190 7.35352   8
  -1   6   7 8.03465 5.99031   1
  -1  -6   6 402.972 19.0551  13
   1  -6  -6 360.425 17.6670  16
   1   6  -6 399.339 17.7358   9
   1  -6  -6 367.168 17.4056   8
   1   6  -6 368.864 18.7889   1
  -1  -6   6 363.771 18.9049  15
   1   6  -6 377.560 19.4962   8
   1   6  -6 364.459 19.1460   3
   1   6  -6 275.464 18.8377   4
   1  -6  -6 374.386 18.7430   5
  -1   6   6 311.238 17.2280   4
  -1   6   6 318.503 17.7266   1
   1  -6  -6 371.274 18.6713   6
   1  -6  -6 373.803 18.4721  14
   1   6  -6 361.979 18.9104  12
  -1  -6   5 2193.72 89.2574  15
   1  -6  -5 2222.52 88.6060  14
  -1   6   5 1994.55 87.4713  16
   1   6  -5 2186.82 89.1221  12
  -1   6   5 2277.27 87.9335  11
   1  -6  -5 2264.79 87.7143   8
   1  -6  -5 2195.09 89.0544   6
  -1   6   5 1842.88 87.4175   3
  -1  -6   5 2227.99 87.7349   9
  -1   6   5 2296.03 88.1434   1
   1   6  -5 2278.40 89.6514   8
   1   6  -5 2230.14 89.6989   4
   1  -6  -5 2127.15 87.8053  16
   1   6  -5 2321.80 89.1733   1
  -1   6   5 2155.77 88.2839   9
   1   6  -5 2214.90 88.0058   9
  -1   6   5 2425.16 88.4688  14
  -1   6   5 2168.00 87.9355  12
  -1   6   5 2114.23 87.4003   8
   1  -6  -5 2270.01 89.1658   5
  -1   6   5 1918.02 87.6366   4
  -1   6   5 1846.05 88.0339   3
  -1   6   5 1796.79 87.2377   4
   1   6  -5 2146.03 89.3239   3
  -1  -6   5 2170.61 88.2938   1
  -1   6   5 2128.67 88.4808   1
  -1  -6   5 2214.46 88.7513  13
   1  -6  -4 78.9312 6.06732  11
  -1  -6   4 88.2410 7.35931  13
  -1  -6   4 82.7222 6.71535   8
  -1   6   4 84.2966 5.42835   7
  -1  -6   4 82.2610 4.88781   6
  -1   6   4 77.8860 6.05167  12
  -1   6   4 72.6595 5.09871   8
   1  -6  -4 87.9961 6.81584  14
  -1  -6   4 94.5458 6.06685   9
  -1   6   4 74.6377 6.74931   6
   1  -6  -4 73.0885 7.15802   5
  -1   6   4 72.9831 5.38467  16
  -1  -6   4 80.3776 4.86372   5
  -1   6   4 82.9226 6.57676  14
  -1   6   4 93.4769 6.73405   1
   1   6  -4 77.2081 7.03030  12
   1   6  -4 92.0005 6.49054   9
   1  -6  -4 85.9483 5.60298  16
  -1  -6   4 72.4498 6.54971   3
  -1   6   4 73.4016 5.70672   4
   1  -6  -4 83.7565 7.00510   6
  -1   6   4 73.4453 6.72252   5
  -1  -6   4 82.8553 6.69548   4
   1   6  -4 85.7586 7.34050   8
  -1   6   4 89.6939 6.17922   1
  -1  -6   4 79.5450 6.58219  12
  -1  -6   4 78.8508 6.87963  16
   1   6  -4 81.8377 7.24561   1
   1   6  -4 73.0631 7.08166   3
  -1   6   4 76.8258 5.80931   3
  -1  -6   4 77.7547 6.65141   1
  -1  -6   4 90.2154 7.02542  15
  -1  -6   3 1195.70 49.9557   3
   1   6  -3 1228.07 50.3957   8
  -1   6   3 1206.62 48.6242   7
  -1  -6   3 1200.45 50.0083  16
   1   6  -3 1172.63 49.9450  15
  -1   6   3 1285.82 50.0124   6
  -1   6   3 1243.29 48.6273   8
   1   6  -3 1191.68 50.1955  12
   1  -6  -3 1243.98 50.2270   6
  -1  -6   3 1264.49 49.5210   9
   1   6  -3 1200.83 49.6783   9
   1  -6  -3 1130.58 48.6834  16
  -1  -6   3 1149.60 49.8675   4
  -1  -6   3 1190.52 50.2308  15
  -1   6   3 1005.79 48.5078  16
   1  -6  -3 1268.86 50.2574   5
  -1   6   3 1221.06 49.4673  14
  -1  -6   3 1208.89 50.0279   8
   1  -6  -3 1242.42 49.1482  11
   1   6  -3 1265.75 50.4858   3
  -1   6   3 983.476 48.8538   4
  -1  -6   3 1168.57 49.7302   1
  -1  -6   3 1175.97 49.8252  12
   1  -6  -3 1163.69 48.8896   4
   1  -6  -3 1274.99 49.7262  14
  -1   6   3 1293.68 50.2126   1
   1   6  -3 1215.72 50.2201   1
   1   6  -3 1297.67 50.6218   4
  -1   6   3 1271.36 49.9715   5
  -1  -6   2 2767.03 114.336   8
  -1  -6   2 2947.65 114.619  15
  -1   6   2 2879.63 114.448   1
  -1  -6   2 2801.62 114.274   1
   1  -6  -2 2925.42 114.629   5
  -1   6   2 3037.92 114.479   5
   1   6  -2 3019.93 114.696   3
  -1   6   2 2636.65 113.999   3
  -1  -6   2 3031.96 114.363   4
   1   6  -2 2935.42 114.615  12
   1   6  -2 2986.51 114.367   9
   1  -6  -2 2895.71 114.608   6
   1  -6  -2 2845.11 113.036   7
   1   6  -2 2891.74 114.332  15
  -1  -6   2 2937.98 114.578   7
  -1  -6   2 2812.19 114.264  12
   1  -6  -2 2909.61 114.313   1
  -1   6   2 3031.86 114.464   6
  -1  -6   2 2900.16 114.333   3
  -1  -6   2 2836.26 114.216  14
   1  -6  -2 2828.79 114.068  14
  -1   6   2 2315.75 113.479   4
  -1   6   2 2944.05 114.002  14
   1   6  -2 2910.43 114.590   1
  -1  -6   2 2993.32 114.169   9
   1  -6  -2 2172.70 113.373   4
   1  -6  -1 2132.65 88.2807   1
   1  -6  -1 2280.12 87.9547   4
  -1   6   1 2193.66 88.4429   1
   1   6  -1 2128.16 87.3441   6
  -1  -6   1 2231.27 88.5771  10
   1  -6  -1 2279.24 87.6960  10
   1   6  -1 2264.09 88.2272   4
   1  -6  -1 2279.00 88.5643   5
  -1  -6   1 2153.66 88.2302   7
  -1   6   1 2227.73 88.2606   3
   1   6  -1 2211.98 88.3271  15
   1   6  -1 2201.19 88.4070   1
  -1  -6   1 2149.68 88.2637  14
  -1  -6   1 2126.70 87.3420   6
   1   6  -1 2297.78 88.3434  12
   1  -6  -1 2293.28 88.2593  14
  -1  -6   1 2117.64 87.3439   5
   1   6  -1 2263.75 88.2429   3
  -1  -6   1 2206.03 88.2379   1
   1   6  -1 2145.39 87.3519   5
  -1  -6   1 2189.32 88.2871   9
   1   6  -1 2171.42 88.4208   9
  -1   6   1 1790.49 87.2947   8
   1   6  -1 2230.36 88.1087   7
  -1   6   1 2288.18 88.1109  14
  -1   6   1 2171.14 87.9009   4
   1  -6  -1 2277.47 88.5556   6
  -1  -6   0 4934.65 201.796   5
  -1  -6   0 5075.59 202.304  14
   1  -6   0 5282.04 202.344   6
   1   6   0 5009.50 201.715   7
  -1  -6   0 4437.61 201.407   4
  -1   6   0 5323.30 202.243   6
  -1  -6   0 5099.16 201.462   3
   1   6   0 4990.08 201.518   3
   1  -6   0 4937.74 202.087   1
  -1   6   0 4965.92 202.208   1
   1  -6   0 5146.01 202.193  14
   1   6   0 5073.98 201.702  12
  -1  -6   0 4754.75 201.774   7
  -1  -6   0 4917.33 201.799   6
  -1  -6   0 5131.14 202.203   9
  -1   6   0 4841.04 201.819   9
  -1   6   0 5173.75 202.286   3
   1  -6   0 5187.56 202.327   5
   1  -6   0 4956.59 202.141   3
   1  -6   0 5001.75 201.561  16
  -1   6   0 5386.89 202.257   5
  -1   6   0 5048.27 202.117   4
   1   6   0 5073.93 202.372   9
  -1   6   0 5008.52 201.657  16
   1   6   0 4985.31 202.135  14
   1   6   0 5048.86 202.196  10
   1   6   0 5187.44 202.032   1
  -1   6   0 5012.33 201.817   8
  -1  -6   0 5051.18 201.627  12
   1  -6   1 733.152 30.5137   9
   1   6   1 754.908 30.8454   1
  -1   6  -1 724.786 31.3995  16
   1   6   1 738.692 31.6023  14
  -1   6  -1 743.547 31.6591   3
  -1  -6  -1 776.125 31.4389   9
   1   6   1 732.999 30.3159  12
  -1   6  -1 722.618 31.5063   8
   1  -6   1 718.600 31.5004   4
   1  -6   1 725.463 31.2282   1
   1  -6   1 736.854 31.5776   3
  -1   6  -1 762.043 31.6317  12
  -1  -6  -1 743.260 30.7879   1
  -1   6  -1 717.100 31.6266   4
   1   6   1 739.563 31.3154   5
   1   6   1 771.404 31.3761   6
   1   6   1 759.227 31.6327   9
  -1  -6  -1 752.746 31.4673   6
  -1   6  -1 730.435 31.5014  13
  -1  -6  -1 744.696 31.4484   5
  -1   6  -1 736.897 31.4213   1
  -1  -6  -1 723.918 31.6006  14
  -1   6  -1 734.585 30.5783   9
  -1  -6  -2 2837.54 111.792   6
  -1   6  -2 2789.36 111.771   3
   1  -6   2 2813.10 111.488   8
  -1   6  -2 2794.33 111.502  12
  -1  -6  -2 2464.69 110.317   1
  -1   6  -2 2801.23 111.822   4
  -1  -6  -2 2892.11 111.733  11
  -1   6  -2 2862.66 111.752  16
  -1  -6  -2 2797.24 111.691  14
  -1   6  -2 2737.56 110.034   9
   1  -6   2 2773.65 111.457   3
   1  -6   2 2801.81 111.351  16
   1   6   2 2352.72 111.017  16
   1   6   2 2823.71 110.425   1
  -1  -6  -2 2855.63 111.800   5
  -1  -6  -2 2779.74 109.938   4
  -1   6  -2 2739.45 111.115   1
   1   6   2 2881.49 111.518   5
   1  -6   2 2776.82 111.516   4
   1   6   2 2880.88 111.503   6
   1  -6   2 2755.92 110.970   1
  -1   6  -2 2852.63 111.529  13
   1   6   2 2802.90 111.522  14
  -1  -6  -2 2576.69 110.631   8
   1   6   2 2619.34 109.886   4
  -1   6  -2 2718.41 111.745   8
   1  -6   2 2736.39 109.981   9
   1  -6   2 2843.38 111.741  13
   1   6   2 2828.79 111.368   9
  -1  -6  -2 2368.77 111.085  16
  -1   6  -3 219.325 12.4606   4
  -1   6  -3 218.706 11.2955   1
  -1  -6  -3 176.812 10.1374   1
  -1  -6  -3 206.464 10.9037   8
  -1   6  -3 234.944 12.3913  13
   1   6   3 256.158 12.3356  14
   1  -6   3 222.414 11.8764   4
   1  -6   3 223.123 11.0725   1
   1   6   3 235.299 12.0882   6
   1   6   3 218.148 11.9661   5
   1   6   3 217.212 9.55873   3
  -1  -6  -3 230.502 12.4243  14
   1  -6   3 225.824 11.5038  12
   1   6   3 204.600 10.2887   1
   1   6   3 167.156 10.4809   8
  -1   6  -3 220.672 12.3154   8
   1  -6   3 218.138 11.8696  16
   1  -6   3 243.820 11.9480   8
   1   6   3 213.761 9.98527   4
  -1   6  -3 199.270 12.2445  16
   1   6   3 233.474 11.5819   9
   1   6   3 235.257 9.73761  12
  -1   6  -3 228.509 11.7688  12
  -1   6  -3 232.348 9.75366   9
  -1  -6  -3 235.216 12.3277  11
   1  -6   3 246.766 11.8267   3
   1  -6   3 226.690 9.67747   9
   1   6   3 232.974 11.9360  16
  -1   6  -3 238.228 12.1587   3
   1  -6   3 227.971 12.6168  13
  -1  -6  -4 291.155 14.2366   3
   1   6   4 338.249 15.6990   9
   1   6   4 295.658 14.9938   8
  -1  -6  -4 319.942 16.1445  16
  -1   6  -4 289.570 16.6902  16
  -1   6  -4 320.936 15.5422   1
   1  -6   4 307.921 15.6647   3
   1  -6   4 321.211 15.1279   1
  -1  -6  -4 346.210 16.8987  14
   1  -6   4 334.020 17.0932  13
  -1   6  -4 323.691 13.8517   9
   1   6   4 292.439 15.8411  16
   1   6   4 328.857 14.5787   1
   1  -6   4 339.846 15.6469  12
  -1  -6  -4 336.748 16.6213  11
  -1  -6  -4 335.360 15.4721   8
  -1   6  -4 342.311 16.9988   8
  -1   6  -4 282.519 16.8489   4
  -1   6  -4 308.416 16.6810   3
  -1   6  -4 327.478 16.0944  12
  -1  -6  -5 12.9160 4.39074   8
  -1   6  -5 10.5466 5.12480  12
  -1   6  -5 11.2878 6.12482   4
  -1   6  -5 8.42458 5.46028   8
  -1  -6  -5 14.4858 5.81683  11
  -1  -6  -5 7.71914 5.52766  14
   1   6   5 11.0416 4.34036   9
  -1   6  -5 19.3689 4.72648   1
  -1   6  -5 14.6060 6.01001  16
  -1   6  -5 12.7074 5.88710   3
  -1  -6  -5 1.97936 4.73287  16
   1  -6   5 21.9922 7.06610  13
   1   6   6 291.803 13.9900   9
  -1   6  -6 190.867 14.8251   4
  -1  -6  -6 263.626 14.1842   8
  -1   6  -6 228.903 15.8069  16
   1  -6   6 264.695 16.0668  13
  -1   6  -6 232.880 15.0242   3
  -1   6  -6 241.087 15.4465   8
  -1   6  -6 271.265 14.7024  12
  -1  -6  -6 246.408 14.9106  16
  -1  -6  -6 271.221 15.5954  14
  -1   6  -6 240.412 13.7263   1
  -1   6  -7 427.665 23.9494  16
  -1   6  -7 447.048 23.9331   8
  -1  -6  -7 498.897 24.1458  14
   1  -6   7 539.117 24.7405  13
  -1   6  -7 467.273 22.5420  12
  -1   6  -7 424.902 22.9961   3
  -1  -6  -7 447.685 22.2155   8
  -1  -6  -7 448.884 22.9794  16
   1  -6   8 33.6950 10.8135  13
  -1  -6  -8 38.3350 9.86421  14
  -1   6  -8 18.7396 8.71062   3
  -1   6  -8 27.3350 9.28500   8
  -1  -6  -8 21.3841 7.72896  16
  -1   6  -8 23.2742 9.74759  16
  -1   6  -8 16.3863 9.64869   4
  -1   6  -9 172.472 14.6495   8
   1  -6   9 162.478 15.1067  13
  -1  -6  -9 175.607 14.7119  14
  -1   6  -9 113.697 13.5351  16
  -1  -6  -9 139.837 12.5076  16
  -1  -6 -10 3.45467 10.1758  14
  -1   6 -10 0.95643 10.6541  16
  -1   6 -10 24.3374 10.2790   8
   1  -6  10-0.84535 12.0525  13
  -1   6 -11 226.498 19.3099   8
   1  -6  11 226.817 19.0581  15
   1  -6  11 285.966 21.6404  13
   1   6  11 267.168 21.8992  13
  -1   6 -11 188.314 19.1225  16
   1   7 -12 11.1999 10.8343   8
  -1  -7  12 31.5497 11.5135  15
   1   7 -12 9.29294 11.0882   4
   1   7 -11 4.83052 9.85021   4
  -1  -7  11 23.1855 10.0493  15
   1   7 -11 10.3755 10.0300   8
   1   7 -10 546.604 29.6606   8
   1  -7 -10 646.880 29.9004  14
   1   7 -10 524.548 29.3749   3
  -1  -7  10 555.364 29.2342  15
  -1  -7  10 623.926 29.6422  13
   1   7  -9 390.266 23.2622   3
   1   7  -9 370.347 23.3673   8
  -1  -7   9 399.711 22.7008  13
  -1  -7   9 400.507 23.0720  15
   1   7  -9 413.799 22.9407  12
   1  -7  -9 429.139 22.7840  14
   1   7  -8 472.504 25.5302   8
  -1  -7   8 472.881 25.2744  15
   1  -7  -8 458.424 24.6054  14
   1   7  -8 425.229 25.1068   3
   1   7  -8 510.979 25.4132  12
   1   7  -8 501.614 25.1334   1
   1  -7  -8 470.893 25.1024   5
  -1  -7   8 482.992 25.0638  13
   1  -7  -8 498.170 25.2040   6
   1   7  -7 2866.94 117.511   1
   1   7  -7 2888.88 117.841  12
   1  -7  -7 2711.79 116.421  16
   1   7  -7 2806.53 118.378   8
   1  -7  -7 2840.45 117.657   5
  -1  -7   7 2940.11 117.492  13
   1   7  -7 2998.42 118.514   3
   1  -7  -7 2748.50 117.488   6
  -1   7   7 2665.06 116.537   1
  -1  -7   7 2684.55 117.778  15
   1  -7  -7 2911.20 117.353  14
   1  -7  -6 637.378 29.9707   6
   1  -7  -6 642.450 28.6568  16
   1   7  -6 669.025 30.8536   8
  -1   7   6 527.789 28.0675   4
   1   7  -6 634.169 30.7793   4
   1  -7  -6 637.371 29.9388   5
  -1  -7   6 634.448 30.1173  15
   1   7  -6 627.397 30.4447   3
   1   7  -6 668.729 28.6679   9
  -1  -7   6 687.596 30.2005  13
   1   7  -6 658.784 30.1618  12
   1  -7  -6 654.234 28.3089   8
  -1   7   6 641.839 29.2535   1
   1  -7  -6 643.263 29.5112  14
   1   7  -6 650.294 29.9600   1
   1   7  -5 509.934 25.7131   8
   1  -7  -5 565.820 25.2222  14
  -1   7   5 454.796 23.7813   4
  -1   7   5 549.337 24.9757   1
  -1   7   5 634.832 24.7271   1
   1  -7  -5 558.465 25.7077   5
   1  -7  -5 569.990 24.7046  11
   1  -7  -5 525.028 23.9923  16
  -1   7   5 592.555 25.0509  14
  -1   7   5 446.266 23.5741  16
   1  -7  -5 519.428 23.6862   8
  -1   7   5 518.211 23.9503   3
   1  -7  -5 557.172 25.6760   6
   1   7  -5 599.746 24.6808   9
   1   7  -5 559.518 25.7644  12
  -1  -7   5 584.007 24.2421   9
   1   7  -5 572.934 25.6245   1
   1   7  -5 566.773 26.0415   3
  -1  -7   5 538.002 25.7680  15
  -1   7   5 513.652 24.3033  12
  -1  -7   5 583.150 25.6148  13
   1  -7  -4 185.940 10.2899   6
   1   7  -4 171.400 9.29658   9
  -1  -7   4 152.429 9.54538   3
   1   7  -4 155.545 10.4922  12
  -1  -7   4 170.923 9.07182   9
   1   7  -4 157.199 10.0252   1
  -1  -7   4 189.031 10.1182  12
   1  -7  -4 174.552 9.05836  11
  -1   7   4 91.1249 8.49624   3
  -1   7   4 183.948 10.1394   5
  -1   7   4 184.946 10.1130   1
   1  -7  -4 178.657 9.84797  14
  -1   7   4 163.355 9.86782   6
  -1  -7   4 179.946 10.1595  13
  -1  -7   4 166.422 9.57775   1
  -1   7   4 182.446 8.27975   7
  -1  -7   4 162.955 9.96520   4
  -1   7   4 129.098 8.32909   4
  -1  -7   4 155.124 10.2500  15
  -1   7   4 166.129 7.98112   8
   1  -7  -4 159.599 10.0763   5
   1  -7  -4 165.347 8.39286  16
  -1  -7   4 159.228 9.77538   8
  -1   7   4 136.081 8.08349  16
   1   7  -4 166.487 10.4649   3
  -1   7   4 179.807 9.68866  14
  -1  -7   4 155.953 9.66400  16
   1   7  -4 156.761 10.4555   8
  -1   7   4 140.743 8.81090   3
   1   7  -3 1248.50 48.0844   9
   1  -7  -3 1272.96 48.6883   6
  -1  -7   3 1270.67 47.8151   9
  -1   7   3 1198.42 46.5888   8
  -1  -7   3 1149.27 48.2096   3
  -1   7   3 1027.71 47.5248   3
   1  -7  -3 1120.41 46.7350  16
   1  -7  -3 778.294 47.0619   3
   1   7  -3 1275.35 48.4210  15
   1  -7  -3 1175.39 47.0273   4
   1   7  -3 1203.12 48.7150   3
  -1   7   3 1267.46 47.8974  14
  -1  -7   3 1225.73 48.2493  12
  -1   7   3 1234.21 46.6467   7
  -1   7   3 852.237 46.4623  16
  -1   7   3 948.046 46.9320   4
  -1  -7   3 1207.92 48.2233   8
  -1   7   3 1273.51 48.4097   5
   1  -7  -3 1236.68 48.0636  14
  -1  -7   3 1191.37 48.5533  15
   1   7  -3 1206.35 48.6936   8
   1  -7  -3 1224.44 47.3885  11
   1   7  -3 1206.53 48.5629   1
  -1   7   3 1258.66 48.4641   1
   1   7  -3 1146.96 48.5876  12
   1  -7  -3 1283.67 48.7021   5
  -1   7   3 1263.54 48.3862   6
  -1  -7   3 1221.99 48.2161   1
  -1   7   2 698.955 30.5448   4
  -1  -7   2 759.803 31.4259   3
   1   7  -2 770.846 31.5484  15
   1  -7  -2 560.629 30.2996   4
  -1  -7   2 763.587 31.7688  15
  -1  -7   2 778.495 31.5169  14
  -1  -7   2 773.168 31.4082   4
   1   7  -2 743.834 31.4099   9
  -1   7   2 797.896 31.5968   6
   1  -7  -2 749.328 31.4712   1
  -1   7   2 788.317 31.5912   5
  -1  -7   2 779.143 31.2975   9
  -1  -7   2 704.301 31.3322   8
   1   7  -2 780.125 31.8499   4
  -1  -7   2 692.571 29.8206   5
   1  -7  -2 808.838 31.8627   6
  -1  -7   2 782.751 31.4699   1
  -1  -7   2 713.025 29.8246   6
  -1   7   2 689.505 31.0240   3
  -1  -7   2 754.253 31.5703   7
  -1   7   2 796.519 31.7030   1
   1   7  -2 681.709 31.7450  12
   1   7  -2 743.034 31.7042   1
   1  -7  -2 790.366 31.3581  14
   1   7  -2 766.523 31.8253   3
  -1   7   2 796.004 31.2130  14
  -1  -7   2 710.112 31.3374  12
   1  -7  -2 809.761 31.8630   5
   1  -7  -1 6847.50 279.466   4
   1   7  -1 7215.17 279.852   3
   1   7  -1 7020.88 279.846  14
  -1  -7   1 6847.05 279.002   6
   1   7  -1 6976.78 279.622   7
   1  -7  -1 7313.20 280.206   6
  -1  -7   1 6836.26 279.001   5
  -1   7   1 7008.29 279.450   4
   1   7  -1 6923.00 280.056   9
  -1  -7   1 6863.65 279.951  14
   1  -7  -1 7117.43 279.925  14
  -1   7   1 7099.85 279.749  14
  -1   7   1 7042.12 279.801   3
  -1  -7   1 7067.79 279.907   9
   1  -7  -1 7118.64 279.355  10
  -1  -7   1 6769.54 280.160  10
  -1   7   1 6831.27 280.019   1
  -1   7   1 6735.47 278.883   8
  -1  -7   1 6976.72 279.804   7
   1  -7  -1 6858.06 279.892   1
   1   7  -1 6692.85 278.973   5
   1   7  -1 6920.94 279.877  15
   1  -7  -1 7311.35 280.214   5
   1   7  -1 6888.66 278.989   6
  -1  -7   1 6960.02 279.820   1
   1   7  -1 7203.27 280.099   1
   1   7  -1 7024.05 279.933  12
   1   7   0 1931.61 79.1578   3
  -1   7   0 1895.70 79.7113   4
  -1  -7   0 1896.27 79.4552   6
   1  -7   0 1981.53 79.1977  16
   1  -7   0 2030.54 80.0381   5
  -1  -7   0 2007.80 79.0967   4
   1  -7   0 1973.41 79.8485   3
   1   7   0 1869.70 79.6621   1
   1   7   0 1958.91 79.8894  14
  -1  -7   0 1998.36 79.9085   9
  -1  -7   0 1953.15 79.4883   5
  -1   7   0 1882.47 79.5264   9
  -1   7   0 1851.36 79.7689   6
   1   7   0 1949.19 79.0862   4
   1  -7   0 2050.64 80.0486   6
   1  -7   0 1982.75 79.2422  15
  -1   7   0 1967.24 79.2916  16
   1  -7   0 1952.96 79.9524  14
  -1   7   0 1816.06 79.7160   5
   1   7   0 1903.30 79.8514  10
  -1   7   0 1980.01 79.9534   3
   1   7   0 1963.77 79.2839   7
   1  -7   0 1997.84 79.3563   8
  -1  -7   0 1976.09 79.3106  12
   1   7   0 1935.90 79.3969  12
  -1  -7   0 1957.93 80.1029  14
  -1  -7   0 1929.47 79.3601   7
  -1  -7   0 1965.02 79.0961   3
   1  -7   0 1985.81 79.8778   1
  -1  -7   0 2141.57 80.2012  16
  -1  -7   0 1899.78 79.0677   4
   1   7   0 1964.31 80.0887   9
  -1   7   0 1937.62 79.4111   8
  -1   7   0 1911.58 79.9864   1
   1  -7   1 209.906 10.4687   1
  -1   7  -1 229.564 10.8197   1
  -1   7  -1 207.908 10.8193  12
   1   7   1 210.466 10.8420  14
   1  -7   1 193.698 10.5576   6
  -1   7  -1 211.948 10.4664   8
   1   7   1 216.395 10.8836   9
  -1   7  -1 208.453 9.66882   9
  -1  -7  -1 201.548 10.5826   5
  -1   7  -1 210.001 10.8780  13
  -1  -7  -1 221.162 10.7064   9
  -1  -7  -1 215.886 9.94700   1
   1  -7   1 196.890 9.52154   9
  -1  -7  -1 209.131 10.5975   6
   1  -7   1 181.993 10.6921   3
   1  -7   1 199.148 10.5204   4
  -1   7  -1 190.039 10.8734   3
   1   7   1 216.856 10.0206   1
  -1  -7  -1 197.976 10.8864  14
  -1   7  -1 198.996 10.6743   4
  -1   7  -1 198.093 10.3161  16
   1   7   1 201.339 10.5027  16
   1   7   1 211.951 9.37749  12
   1   7   2 4823.83 192.722   1
  -1  -7  -2 4572.34 192.676   1
   1  -7   2 4745.12 193.622   8
   1  -7   2 4743.64 193.237   1
  -1   7  -2 4833.32 194.000   3
  -1   7  -2 4899.74 193.678  13
  -1   7  -2 4728.33 193.732  12
   1  -7   2 4819.25 193.915  13
  -1   7  -2 4777.60 193.474   1
   1  -7   2 4810.59 193.510  16
  -1  -7  -2 4528.78 193.482  16
   1  -7   2 4955.90 193.689   3
  -1  -7  -2 4922.24 193.979   5
  -1  -7  -2 4926.45 193.473   9
   1   7   2 5124.91 193.718   5
  -1   7  -2 4720.72 192.344   9
   1  -7   2 4708.63 193.752   4
   1   7   2 5069.68 193.693   6
  -1  -7  -2 4881.45 193.973  14
  -1   7  -2 5029.59 194.161   4
   1  -7   2 4642.91 192.269   9
  -1   7  -2 4874.06 194.026   8
   1   7   2 4932.45 193.711   9
  -1  -7  -2 4272.37 192.601   8
  -1   7  -2 4753.00 193.899  16
  -1  -7  -2 4894.50 193.955   6
   1   7   2 5049.56 193.804  14
  -1  -7  -3 310.535 15.4407   6
  -1   7  -3 346.396 15.7186   4
   1  -7   3 294.737 15.5002  13
  -1  -7  -3 256.126 13.1958   1
   1   7   3 293.554 12.2759   3
  -1  -7  -3 271.286 13.6696   8
   1   7   3 310.633 14.9020   6
  -1   7  -3 295.650 15.1275  13
   1   7   3 322.133 14.9637   5
   1   7   3 223.373 13.3025   8
   1  -7   3 314.426 14.9762   4
  -1  -7  -3 298.431 15.3068  14
   1   7   3 289.054 13.3200   1
   1   7   3 276.599 12.6757  12
  -1  -7  -3 307.333 15.3597   5
  -1   7  -3 292.864 14.3480   1
  -1   7  -3 297.205 12.7671   9
   1  -7   3 308.343 14.5734  12
  -1   7  -3 315.836 14.9657  12
  -1   7  -3 321.262 15.2530   3
  -1  -7  -3 278.646 12.8277   4
   1  -7   3 316.863 14.7187   3
   1  -7   3 324.819 14.8264   8
   1   7   3 328.422 15.1869  14
   1  -7   3 301.820 14.8617  16
  -1   7  -3 273.743 15.2497  16
   1  -7   3 301.288 12.7101   9
   1   7   3 314.264 14.7230   9
  -1   7  -3 284.985 15.1590   8
   1  -7   3 312.559 14.2019   1
   1   7   3 277.054 14.6308  16
  -1  -7  -3 315.413 15.0713  11
   1   7   3 289.573 12.6974   4
  -1  -7  -3 282.534 14.6212  16
  -1   7  -4 9.87734 5.14240  16
   1  -7   4 9.53440 6.03840  13
  -1  -7  -4 7.85213 5.39767  14
  -1   7  -4 11.3073 5.28059   3
   1   7   4 8.48765 4.26332   9
   1   7   4 5.52312 4.63935  16
  -1   7  -4 8.12227 4.90180   8
  -1   7  -4 10.6184 4.64108  12
   1  -7   4 4.21495 3.91628   1
  -1   7  -4 18.4854 5.51207   4
   1  -7   4 8.38974 4.24304  12
   1   7   4 5.98976 3.52577   8
  -1  -7  -4 6.73219 4.76701  11
  -1  -7  -4 7.43331 3.45178   8
   1   7   4 2.86850 3.03424   1
  -1   7  -4 7.12926 2.31859   9
  -1   7  -4 7.63623 4.23165   1
  -1  -7  -4 7.19176 4.37063  16
   1  -7   5 399.691 20.4582  13
  -1   7  -5 366.118 20.2688  16
  -1   7  -5 371.126 20.3345   3
  -1  -7  -5 385.151 19.7951  11
  -1   7  -5 345.893 20.0256   4
  -1  -7  -5 383.461 19.1411  16
  -1   7  -5 367.834 19.2746  12
  -1  -7  -5 405.877 20.0788  14
   1   7   5 384.593 18.7418   9
  -1   7  -5 381.525 18.6123   1
  -1   7  -5 405.288 20.5740   8
  -1  -7  -5 394.604 18.5579   8
  -1   7  -6 170.731 12.4699   3
  -1  -7  -6 167.205 11.0986   8
   1   7   6 186.413 11.2437   9
  -1   7  -6 164.770 12.9555  16
  -1   7  -6 165.602 12.9483   4
  -1  -7  -6 186.952 12.6673  11
   1  -7   6 189.472 13.5514  13
  -1  -7  -6 192.927 12.9957  14
  -1   7  -6 187.447 11.4172   1
  -1   7  -6 195.816 12.2727  12
  -1   7  -6 184.864 13.1248   8
  -1  -7  -6 168.296 11.9669  16
  -1   7  -7 2.41540 6.53544   3
   1  -7   7 10.5098 9.01002  13
  -1   7  -7 15.8062 7.48114   8
  -1   7  -7 3.49052 7.44052  16
  -1   7  -7 7.07667 6.58553  12
  -1   7  -7 5.42177 7.96497   4
  -1  -7  -7-1.08175 6.62650  16
  -1  -7  -7 7.42689 8.02839  14
  -1   7  -8 656.253 32.8712  16
  -1  -7  -8 827.092 33.5454  14
  -1  -7  -8 710.401 31.8603  16
  -1   7  -8 685.942 33.2371   8
  -1   7  -8 589.037 31.1401   3
   1  -7   8 783.315 33.3899  13
  -1   7  -9 2.59828 8.76055   8
  -1   7  -9 14.6178 8.73893   3
  -1  -7  -9 7.74368 8.76077  16
  -1   7  -9-1.76649 9.75291  16
  -1  -7  -9 2.35817 9.39832  14
   1  -7   9-5.41222 10.6741  13
  -1   7 -10 11.6748 10.8387  16
  -1   7 -10 13.3426 9.64422   8
  -1  -7 -10-0.86585 10.0735  14
   1  -7  10 9.31765 12.0155  13
  -1   7 -11 107.428 14.7455   8
  -1   7 -11 80.1055 14.1959  16
   1  -7  11 132.075 16.9288  13
   1  -7  11 110.961 14.5141  15
   1   8 -12 14.5151 11.7188   8
  -1  -8  12 6.59687 10.8567  15
   1   8 -12 19.0181 11.5082   4
   1   8 -11-2.88576 9.83224   8
   1   8 -11 7.91509 11.0213   4
   1   8 -11 14.9046 10.0661   3
  -1  -8  11 10.4774 10.3134  15
   1   8 -10 54.3282 10.7588  12
   1  -8 -10 42.1017 10.7983  14
   1   8 -10 33.4404 10.4908   8
   1   8 -10 15.5156 9.43334   3
  -1  -8  10 58.3777 10.9304  15
   1   8 -10 19.1509 10.7566   4
  -1  -8  10 37.2597 11.5012  13
   1   8  -9 6.35327 8.43707   8
   1   8  -9 5.98454 8.67870   3
   1  -8  -9 1.27074 8.08572  14
   1   8  -9 7.41599 8.29621  12
  -1  -8   9 3.61900 8.41917  15
  -1  -8   9 9.48338 9.19863  13
   1   8  -8 203.547 14.6532   8
   1  -8  -8 170.227 13.2464  14
   1   8  -8 204.148 14.2563   3
  -1  -8   8 171.012 14.0578  13
   1  -8  -8 183.187 13.4224   5
   1  -8  -8 163.039 13.1322   6
  -1  -8   8 163.984 13.8718  15
   1   8  -8 179.391 13.5745  12
   1   8  -8 172.157 13.2553   1
   1   8  -7 326.451 19.1981   3
   1  -8  -7 350.412 18.5771  14
   1  -8  -7 332.512 19.1422   6
   1   8  -7 343.996 18.7573   1
   1  -8  -7 330.834 19.1032   5
  -1  -8   7 332.560 18.8836  13
  -1   8   7 323.998 17.7638   1
   1  -8  -7 308.925 17.2409  16
   1   8  -7 343.998 19.0347  12
   1   8  -7 362.654 19.6678   8
  -1  -8   7 323.069 19.2640  15
   1   8  -6 5505.84 223.687  12
   1   8  -6 5445.13 224.118   8
  -1  -8   6 5565.80 223.231  13
   1  -8  -6 5545.31 223.703   6
   1  -8  -6 5579.77 223.134  14
   1   8  -6 5318.86 223.946   3
   1   8  -6 5774.47 223.590   1
   1  -8  -6 5495.28 221.650   8
   1   8  -6 5102.80 224.023   4
   1  -8  -6 5065.26 221.875  16
   1   8  -6 5729.46 222.209   9
   1  -8  -6 5541.52 223.689   5
  -1  -8   6 5471.66 223.755  15
  -1   8   6 5508.06 222.883   1
  -1   8   5 2468.88 111.705   4
  -1  -8   5 2842.33 113.943  15
   1   8  -5 2775.29 114.058   8
   1  -8  -5 2783.54 111.928  16
  -1  -8   5 2865.50 112.144   9
  -1   8   5 2909.06 113.145   1
   1   8  -5 2994.19 114.256   3
  -1  -8   5 2853.40 113.282  13
   1  -8  -5 2842.90 113.186  14
   1  -8  -5 2892.82 112.580  11
   1   8  -5 2810.31 112.490   9
   1   8  -5 2921.55 113.656   1
  -1   8   5 3022.53 112.631   1
   1   8  -5 2766.65 113.695  12
   1  -8  -5 2881.95 113.684   6
  -1   8   5 2825.33 111.649   7
  -1   8   5 2789.84 112.331  12
   1  -8  -5 2868.65 113.656   5
  -1   8   4 79.5072 5.75412   4
   1   8  -4 98.9969 7.00078   9
   1   8  -4 90.7773 7.89011   8
   1   8  -4 95.4996 7.77063  12
  -1   8   4 94.4076 5.37880   7
  -1  -8   4 94.9409 6.52380   9
  -1   8   4 93.6608 7.56583   5
   1  -8  -4 99.3780 7.45136  14
  -1  -8   4 75.8216 7.03808  16
  -1   8   4 87.1908 7.51170   1
  -1   8   4 67.9065 5.62230   4
   1   8  -4 84.2218 7.50281   1
  -1   8   4 80.4444 5.07874   8
   1   8  -4 94.8927 7.39068  13
  -1   8   4 107.656 7.28596  14
  -1   8   4 97.8773 7.51753   6
  -1  -8   4 110.796 7.50244   3
  -1  -8   4 92.6217 7.97805  15
   1   8  -4 103.657 8.12193   3
   1  -8  -4 92.0234 5.60666  16
   1  -8  -4 88.7895 6.53235  11
  -1  -8   4 101.433 7.64908   8
  -1  -8   4 97.0738 7.60109  12
  -1  -8   4 105.291 7.41849   1
  -1  -8   4 73.5955 7.30297   4
   1  -8  -4 89.0351 7.87894   5
   1  -8  -4 90.2069 7.76772   6
   1   8  -3 24.5788 5.60623   3
   1   8  -3 28.6833 5.20080   8
  -1   8   3 30.5167 4.93626   5
  -1  -8   3 31.2220 5.21052   3
  -1   8   3 27.4626 2.47315   7
  -1   8   3 24.3731 4.09569   3
  -1   8   3 25.5537 2.26223   8
   1  -8  -3 25.7236 3.22036   4
  -1   8   3 29.9779 5.06380   1
   1  -8  -3 32.3829 5.04583  14
  -1   8   3 19.8840 2.71616  16
  -1  -8   3 22.0241 4.68841   4
   1   8  -3 34.3949 5.56512  12
   1  -8  -3 33.7671 2.81183  16
   1   8  -3 40.0662 5.57270  13
  -1  -8   3 26.9684 4.20571   9
  -1   8   3 29.0833 4.70205  14
   1  -8  -3 25.8805 4.61549   1
  -1  -8   3 28.3121 5.18513  15
   1  -8  -3 31.4314 5.42170   5
  -1  -8   3 26.6375 5.02326   1
   1   8  -3 32.8752 5.20263  15
   1  -8  -3 29.8764 3.88987  11
  -1   8   3 28.0944 4.89768   6
   1   8  -3 34.1585 4.69315   9
  -1  -8   3 18.4632 4.76404  12
   1  -8  -3 26.8681 5.08768   6
  -1  -8   3 36.8878 4.67962   8
   1   8  -3 28.1819 5.22075   1
  -1   8   2 4896.12 199.387   4
  -1   8   2 4957.07 199.947   3
  -1   8   2 5296.07 200.100  14
  -1   8   2 5340.32 200.509   6
  -1  -8   2 5157.96 200.647  15
  -1  -8   2 4824.94 198.841   5
   1  -8  -2 5348.19 200.768   5
  -1  -8   2 5191.54 200.540   7
   1   8  -2 5229.16 200.759  12
   1  -8  -2 4002.50 199.572   3
   1  -8  -2 3538.61 199.057   4
  -1  -8   2 5044.70 200.280   1
   1   8  -2 5288.57 200.443   9
   1  -8  -2 5380.51 200.362  14
  -1  -8   2 5217.28 200.245  12
  -1  -8   2 5120.94 200.258   3
   1   8  -2 4973.71 200.519   3
  -1  -8   2 5237.53 200.126   9
   1   8  -2 5434.83 200.806   1
   1  -8  -2 5041.18 200.238   1
  -1  -8   2 4905.01 198.848   6
   1  -8  -2 5459.72 200.823   6
  -1  -8   2 5157.00 200.417  14
  -1  -8   2 4951.68 200.224   8
  -1   8   2 5305.55 200.566   1
   1   8  -2 5183.10 200.355  15
  -1   8   2 5313.57 200.501   5
  -1   8   2 5098.67 199.479  10
  -1   8   1 2056.51 81.8618   9
   1   8  -1 2105.62 81.9952   1
   1   8  -1 2029.91 81.6146   3
   1  -8  -1 2057.38 81.2272   4
  -1  -8   1 2119.64 81.6112   7
  -1  -8   1 2067.21 81.7193   1
   1   8  -1 2061.04 81.7674  15
   1   8  -1 2073.89 81.9750   9
   1  -8  -1 2235.31 81.3378  10
   1   8  -1 2101.25 81.7549  14
   1   8  -1 2028.80 80.7905   5
   1  -8  -1 2057.75 81.8226   1
   1  -8  -1 2191.27 82.1308   5
   1   8  -1 2083.59 80.8147   6
  -1   8   1 2070.82 81.6175   3
   1  -8  -1 2128.01 80.4656  16
   1   8  -1 2076.18 81.7603  12
  -1  -8   1 2099.01 80.8438   5
   1  -8  -1 2237.77 82.0277  14
  -1   8   1 2170.14 81.6802  14
  -1  -8   1 2164.22 82.0477  14
  -1  -8   1 2097.48 80.8426   6
  -1  -8   1 2111.01 82.1543  10
   1  -8  -1 2203.39 82.1376   6
  -1   8   1 2114.55 80.6303   8
  -1   8   1 2088.40 81.9458   1
  -1   8   1 2033.79 81.1906   4
  -1  -8   1 2106.13 81.7562   9
  -1  -8   0 1783.45 73.6019   9
  -1   8   0 1822.34 73.4010   4
   1   8   0 1811.33 73.8267   9
   1  -8   0 1800.65 72.7844  16
  -1  -8   0 1718.47 73.6174  16
  -1   8   0 1777.65 72.9978   8
   1   8   0 1687.06 72.6469   4
  -1  -8   0 1777.23 72.9228   7
   1  -8   0 1821.52 72.8289  15
   1  -8   0 1801.88 73.5357   1
  -1  -8   0 1857.29 72.6177   4
   1  -8   0 1843.81 73.6458   5
   1  -8   0 1800.45 72.8951   8
  -1   8   0 1765.84 73.6969   1
   1   8   0 1784.17 72.7936   7
   1   8   0 1850.13 73.4688   1
  -1  -8   0 1796.12 73.1054   6
   1  -8   0 1803.79 73.6437  14
  -1  -8   0 1744.83 72.9408  12
   1   8   0 1778.52 73.0626  12
  -1   8   0 1765.15 73.2608   9
  -1   8   0 1733.08 73.5660   3
  -1  -8   0 1795.69 73.1114   5
   1  -8   0 1828.63 73.6160   6
   1   8   0 1763.34 73.5731  10
   1   8   0 1781.72 72.9749   5
   1   8   0 1769.63 72.9691   6
  -1  -8   0 1801.77 73.8523  14
   1   8   0 1835.78 73.5884  14
   1  -8   0 1807.42 73.5552   3
   1   8   0 1740.23 72.7554   3
  -1  -8   0 1843.13 72.7432   3
  -1   8   0 1751.62 73.4324  14
  -1  -8  -1 5.09571 3.93144   9
   1  -8   1 7.49874 2.79146   9
   1  -8   1 5.47901 3.80521   5
  -1   8  -1 4.44843 3.32842   8
  -1   8  -1 2.72095 3.88126   1
  -1  -8  -1 4.55570 3.25432   1
   1   8   1 5.05929 3.43509   1
  -1   8  -1 5.46615 2.99323   9
  -1   8  -1 0.74251 3.94165  12
   1   8   1 7.61328 4.53097  14
   1   8   1 1.45746 3.98971   9
  -1   8  -1 4.46021 3.90788   3
  -1  -8  -1 6.38825 3.66741   5
  -1  -8  -1 4.48429 3.42114   6
  -1  -8  -1 1.95596 4.07263  14
   1   8   1 2.75373 1.69950   3
  -1   8  -1 3.76568 4.76798  13
  -1  -8  -1 2.71889 1.72641   3
   1  -8   1 6.14895 3.88318   3
   1   8   1 6.48669 2.58218  12
   1  -8   1 4.21133 4.09631   1
   1   8   1 2.32385 3.80714  16
   1  -8   1 7.16000 3.79446   4
   1  -8   1 4.64658 3.89086   6
  -1   8  -1 14.9280 3.88202   4
   1   8   1 4.39144 2.50689   7
  -1   8  -2 547.980 24.0585   3
   1  -8   2 537.849 23.6857   3
  -1  -8  -2 411.760 22.0505   8
   1   8   2 434.710 22.9271  16
   1  -8   2 512.353 23.1079   1
   1   8   2 542.854 23.6954   9
  -1  -8  -2 490.797 23.3149  16
  -1   8  -2 503.408 23.3028   1
  -1  -8  -2 562.109 23.4220   9
   1  -8   2 564.352 23.4574   8
  -1   8  -2 533.023 23.7340  13
  -1   8  -2 547.694 23.8039  16
  -1   8  -2 583.901 23.9081  12
   1   8   2 567.332 23.5339   6
  -1  -8  -2 550.687 23.7793   5
   1  -8   2 527.863 23.4145  16
   1  -8   2 557.395 23.7042   4
  -1   8  -2 511.714 22.1472   9
   1   8   2 550.217 23.4630   5
  -1   8  -2 573.220 24.0352   4
  -1   8  -2 579.686 23.9177   8
   1  -8   2 524.160 22.0793   9
  -1  -8  -2 512.649 23.8709  14
   1   8   2 539.989 22.5936   1
  -1  -8  -2 535.698 23.7542   6
  -1  -8  -2 486.153 22.5614   1
   1   8   2 539.441 23.7274  14
   1   8   3 22.7708 5.10421   6
  -1  -8  -3 21.2273 4.60896  16
  -1  -8  -3 18.3127 3.54668   8
  -1   8  -3 25.8530 5.03365   1
  -1   8  -3 23.2686 5.58049  16
  -1  -8  -3 16.1699 3.51507   1
  -1  -8  -3 19.8313 5.39639   5
   1  -8   3 22.8704 4.88091  12
   1  -8   3 24.5216 4.92896  16
   1   8   3 20.3706 2.15239   4
   1  -8   3 24.9417 4.57158   1
   1   8   3 28.5381 5.02347   9
  -1   8  -3 25.4746 5.85269  13
  -1  -8  -3 17.2486 2.39145   4
  -1   8  -3 27.5830 5.00921  12
  -1   8  -3 17.9429 2.85108   9
   1  -8   3 26.6106 4.80128   3
  -1   8  -3 18.8272 5.17563   8
   1   8   3 31.3165 5.19251   5
   1  -8   3 16.1293 6.15161  13
  -1  -8  -3 34.4506 5.54684  11
  -1   8  -3 22.4528 5.24661   3
   1  -8   3 28.4188 2.91894   9
  -1  -8  -3 19.7706 5.41935  14
   1   8   3 14.2699 4.92746  16
  -1   8  -3 27.5327 5.42279   4
   1   8   3 24.9150 3.71396   1
  -1  -8  -3 21.6305 5.33151   6
   1   8   3 33.1213 5.98771  14
   1  -8   3 21.3033 4.81491   8
   1  -8   3 33.6208 5.06618   4
  -1  -8  -4 60.9394 4.97194   4
  -1   8  -4 91.5447 4.93661   9
   1  -8   4 71.8208 6.29304   1
  -1  -8  -4 77.9395 7.01631  16
  -1  -8  -4 76.7816 7.40140  11
  -1   8  -4 70.6366 7.42276   8
  -1  -8  -4 88.2658 7.86914   5
  -1   8  -4 82.2228 8.15951  16
   1   8   4 79.6282 7.09450   9
  -1  -8  -4 80.8830 5.97848   8
  -1   8  -4 85.6721 7.05047   1
  -1   8  -4 93.0062 7.69061  12
   1  -8   4 89.9402 8.63669  13
   1   8   4 70.1976 6.95929  16
   1   8   4 89.7112 5.71320   1
  -1   8  -4 102.154 8.31563   3
  -1   8  -4 77.8207 8.00235   4
  -1  -8  -4 74.3644 8.06283  14
   1  -8   5 756.116 35.8411  13
  -1   8  -5 759.442 36.1086   4
  -1  -8  -5 794.312 34.1496   8
  -1   8  -5 794.518 35.4383  12
  -1   8  -5 763.449 36.0113  16
  -1   8  -5 747.613 35.7712   3
  -1  -8  -5 755.538 35.6387  14
  -1  -8  -5 780.490 35.4931  11
  -1   8  -5 815.045 34.7462   1
  -1   8  -5 732.932 36.0519   8
   1   8   5 815.293 34.8276   9
  -1  -8  -5 789.054 34.9999  16
  -1   8  -6 439.488 24.5574  16
  -1  -8  -6 423.792 22.6769  16
  -1  -8  -6 483.298 24.0082  14
  -1   8  -6 477.017 23.3018  12
  -1   8  -6 480.658 22.4184   1
   1   8   6 473.382 22.5595   9
   1  -8   6 493.660 24.4654  13
  -1   8  -6 400.805 23.4793   4
  -1   8  -6 459.408 24.1890   8
  -1   8  -6 456.170 23.9801   3
  -1  -8  -6 475.020 23.5447  11
  -1   8  -7 20.2711 8.36776   4
  -1   8  -7 28.8361 8.12527   8
   1  -8   7 40.6740 9.72034  13
  -1  -8  -7 31.6680 7.13213  16
  -1   8  -7 17.8421 8.49857  16
  -1   8  -7 34.7313 7.74593  12
  -1  -8  -7 29.3507 8.72213  14
  -1   8  -7 19.4407 7.46791   3
   1  -8   8 10.5155 9.71423  13
  -1   8  -8-3.47165 7.66789   3
  -1   8  -8 3.96044 8.41402   8
  -1  -8  -8 4.29215 7.11347  16
  -1  -8  -8 14.8353 9.46226  14
  -1   8  -8 0.78970 8.84501   4
  -1   8  -8 4.84227 8.83493  16
   1  -8   9 15.5469 10.8706  13
  -1   8  -9 5.29440 8.95807   8
  -1   8  -9 1.51378 8.26373   3
  -1  -8  -9 10.2344 9.70989  14
  -1   8  -9 2.69658 10.0123  16
  -1   8 -10 19.3909 10.6548   8
   1  -8  10 45.2280 11.4476  15
   1  -8  10 36.5393 12.6053  13
  -1  -8 -10 35.6802 11.8342  14
  -1   8 -10 22.7356 11.4434  16
   1  -8  11 72.9155 13.2715  15
  -1   8 -11 54.5583 13.0691   8
   1  -8  11 64.4024 14.9127  13
   1   9 -12 2.15989 11.1464   4
   1   9 -12 9.49505 10.4879   8
  -1  -9  12 4.78107 10.9761  15
   1   9 -11-12.7361 10.5333   8
   1   9 -11 0.90187 10.1557   3
  -1  -9  11 4.43948 10.4309  15
   1   9 -11 5.06169 11.3681   4
   1   9 -10 370.702 24.7665   3
   1   9 -10 463.677 25.3327  12
  -1  -9  10 443.941 25.0238  15
   1   9 -10 370.839 25.0576   8
  -1  -9  10 469.788 25.2227  13
   1  -9 -10 435.910 24.7757  14
   1   9  -9 29.2296 9.46982   8
  -1  -9   9 16.0814 9.68932  13
   1   9  -9 23.0955 8.95890   3
   1  -9  -9 10.9007 8.46695  14
   1   9  -9 12.4847 8.16086  12
  -1  -9   9 21.4349 8.78004  15
   1   9  -8 3.63262 7.54804   8
  -1  -9   8 0.57464 8.37380  13
   1   9  -8 24.3904 8.82807   3
   1  -9  -8-1.89550 7.09701   5
   1  -9  -8-1.90053 7.57514   6
   1  -9  -8 6.21456 7.50832  14
  -1  -9   8 9.29239 7.85832  15
   1   9  -8 5.68120 7.74881  12
   1   9  -8-0.58007 7.72425   1
  -1  -9   7 704.386 31.0082  13
   1   9  -7 672.154 31.4578   3
   1   9  -7 686.457 30.6807   1
   1   9  -7 629.467 30.8592  12
   1  -9  -7 675.445 30.9626   6
  -1  -9   7 621.592 30.9057  15
   1   9  -7 620.588 31.3063   8
   1  -9  -7 676.020 30.4006  14
  -1   9   7 583.437 29.3316   1
   1  -9  -7 664.595 30.8746   5
   1  -9  -6 40.6031 6.27287  11
   1   9  -6 43.5812 7.77999   8
  -1  -9   6 18.1493 6.67958  15
   1  -9  -6 27.1777 5.51522  16
   1  -9  -6 22.1333 6.83097  14
   1   9  -6 27.5694 7.42644   3
   1   9  -6 35.7329 7.14391   1
   1   9  -6 20.7790 5.76764   9
   1   9  -6 44.5433 7.86052  12
  -1   9   6 21.8344 6.41155   1
   1  -9  -6 37.9837 7.46251   5
   1  -9  -6 32.1474 7.21317   6
  -1  -9   6 37.8439 7.76011  13
   1  -9  -5 1024.36 43.1760   6
   1   9  -5 980.647 43.3693   3
   1   9  -5 988.724 43.4647   8
  -1   9   5 1025.69 42.5847   1
  -1  -9   5 1000.86 43.3201  15
  -1   9   5 1048.16 41.8870   1
   1   9  -5 955.044 43.0332  12
  -1   9   5 953.242 41.5182  12
   1   9  -5 1030.76 41.9001   9
   1  -9  -5 962.468 41.0720  16
   1  -9  -5 1006.75 42.6029  14
   1  -9  -5 973.458 42.9946   5
   1  -9  -5 1000.76 41.8603  11
  -1   9   5 808.790 40.7485   4
   1   9  -5 975.601 42.9825   1
  -1   9   4 55.2774 6.30768   1
   1   9  -4 50.6393 6.65047   8
   1   9  -4 48.0109 5.59762   9
  -1   9   4 32.9034 4.11901   4
  -1  -9   4 56.5089 5.95075   1
  -1   9   4 53.8269 6.02208  14
   1  -9  -4 48.6578 6.29360   5
  -1   9   4 28.6330 3.90144  16
  -1  -9   4 55.9830 5.29968   9
  -1  -9   4 46.8076 6.55658  15
   1   9  -4 57.0122 6.98099   3
   1   9  -4 53.6945 6.62938  12
   1   9  -4 58.9684 6.92611   4
   1  -9  -4 47.8377 4.12359  16
   1   9  -4 46.8148 6.25057  13
   1  -9  -4 52.8576 5.20930  11
   1  -9  -4 50.3950 6.40154   6
  -1   9   4 54.6557 3.69437   7
   1  -9  -4 51.5606 6.25506  14
  -1   9   4 37.4891 4.04313   4
  -1   9   4 36.7160 4.93319   3
   1   9  -4 60.7970 6.75214   1
  -1  -9   3 946.726 37.8911   9
   1  -9  -3 822.178 37.9384   1
   1  -9  -3 888.695 36.5411  16
  -1  -9   3 915.296 38.3343  12
  -1  -9   3 921.431 38.3271   1
  -1   9   3 981.760 38.6951   1
  -1   9   3 997.841 38.5840   5
   1  -9  -3 795.034 36.7782   4
  -1  -9   3 888.867 38.6802  15
  -1  -9   3 835.253 36.4783   6
   1   9  -3 843.122 38.8832   3
  -1  -9   3 881.084 38.2917   8
  -1  -9   3 819.148 36.4706   5
   1   9  -3 933.986 38.4744  15
  -1  -9   3 888.278 38.4521  14
   1   9  -3 876.663 38.8088  12
  -1   9   3 947.732 38.4509   6
  -1   9   3 883.700 37.6966   3
   1   9  -3 903.369 38.8569   8
  -1  -9   3 806.823 38.2156   4
   1   9  -3 949.722 38.9157   1
  -1  -9   3 951.448 38.3138   3
   1  -9  -3 909.201 38.8139   5
   1  -9  -3 955.827 38.3848  14
  -1   9   3 932.977 38.1251  14
   1   9  -3 916.753 38.1848   9
   1   9  -3 1000.58 39.1741   4
   1  -9  -3 929.985 38.8442   6
   1   9  -3 932.600 38.2149  13
  -1  -9   2 8.78590 3.68384   3
   1  -9  -2 7.54862 4.35235   5
   1   9  -2 3.30043 4.33717   1
  -1  -9   2 6.44679 4.53586  15
   1  -9  -2 2.73895 2.82615   4
  -1  -9   2 9.10780 4.57676  14
   1   9  -2 0.78889 4.22828   3
  -1  -9   2 7.85374 3.94515   7
  -1  -9   2 7.97728 4.04383   9
   1   9  -2 10.2841 4.44964  15
  -1   9   2 7.58778 3.52637   3
   1  -9  -2 7.15529 4.30420   1
  -1   9   2 4.58951 2.71796   4
   1  -9  -2 4.52293 3.74571   3
  -1  -9   2 8.16422 4.03745  12
  -1  -9   2 5.14042 2.22212   5
   1   9  -2 8.48055 4.19197   9
  -1   9   2 6.44521 4.27286   1
   1  -9  -2 2.22473 1.60769  16
  -1  -9   2 1.85160 4.17454   1
  -1   9   2 6.63202 4.36712   5
   1   9  -2 4.82784 4.10900  12
  -1   9   2 6.29130 3.32957  10
   1  -9  -2 5.28531 4.57770  14
  -1   9   2 9.54659 4.57316   6
   1  -9  -2 6.99185 4.36012   6
  -1   9   2 7.39050 4.43129  14
  -1  -9   2 8.82734 2.26573   6
   1   9  -1 81.9200 6.24565  14
  -1   9   1 69.6888 6.03205   1
   1  -9  -1 78.8670 5.29586   4
   1   9  -1 71.9166 5.76781  12
  -1   9   1 78.3168 5.10984   4
  -1  -9   1 80.4795 6.14798   1
   1   9  -1 74.8906 5.56805   3
   1   9  -1 82.6355 6.01296  15
  -1  -9   1 78.4288 6.71887  14
   1   9  -1 82.5262 6.08093   1
  -1  -9   1 73.4436 4.68224   5
  -1   9   1 75.5165 4.16722   8
   1  -9  -1 78.8992 6.14878   5
   1  -9  -1 86.5501 6.44314  14
  -1   9   1 71.6915 5.75016   3
   1   9  -1 68.1608 4.63168   5
   1  -9  -1 75.0481 6.07616   6
  -1   9   1 89.0658 6.27685   9
  -1  -9   1 80.2190 6.72019  10
   1  -9  -1 74.8872 4.13829  16
  -1  -9   1 82.1337 4.75352   6
   1  -9  -1 53.4361 4.04412   8
   1   9  -1 72.8493 4.65103   6
   1  -9  -1 76.9954 6.36924   1
   1  -9  -1 96.3045 5.68379  10
  -1  -9   1 82.3246 6.10225   9
  -1  -9   1 75.4494 5.54359   7
  -1   9   1 82.3545 6.18132  14
   1   9  -1 64.9332 6.16509   9
   1  -9   0 1254.38 51.2378  15
  -1   9   0 1244.13 52.2352   1
   1  -9   0 1219.21 51.9822   1
  -1   9   0 1227.47 51.7561   9
   1   9   0 1268.70 52.3476   9
  -1   9   0 1229.58 51.3672   8
  -1  -9   0 1245.89 51.3144   7
   1   9   0 1267.05 52.1071  14
   1   9   0 1250.15 51.1593   7
  -1  -9   0 1255.74 52.0959   9
  -1  -9   0 1244.95 51.5610   6
   1  -9   0 1227.72 51.2861   8
  -1  -9   0 1275.11 51.6010   5
  -1   9   0 1287.64 52.0115  14
  -1  -9   0 1261.72 51.1592   3
   1   9   0 1197.49 51.0503   4
   1   9   0 1272.66 51.4606   5
  -1  -9   0 1078.00 51.9185  16
   1   9   0 1254.74 51.5964  12
   1   9   0 1287.71 52.1358  10
   1   9   0 1245.22 51.2719   3
   1   9   0 1270.48 51.4571   6
   1  -9   0 1273.17 51.9498   3
   1  -9   0 1271.61 52.2455  14
   1  -9   0 1251.63 51.2061  16
  -1   9   0 1236.65 51.7995   4
  -1   9   0 1213.49 52.0390   3
   1   9   0 1243.54 51.9595   1
  -1  -9   0 1321.61 52.5022  14
  -1   9  -1 1327.47 53.1154   8
   1  -9   1 1266.55 53.4906  14
   1  -9   1 1205.54 53.0058   6
   1   9   1 1043.87 52.6386  16
  -1   9  -1 1279.84 53.2433  13
  -1   9  -1 1342.71 53.5879   3
   1   9   1 1330.04 53.4216  14
   1  -9   1 1269.76 53.1108   1
  -1  -9  -1 1280.73 53.5832  14
  -1   9  -1 1288.89 53.3575   4
  -1   9  -1 1316.82 53.4567   1
   1  -9   1 1292.41 53.1546   5
  -1  -9  -1 1301.30 53.2741  16
  -1  -9  -1 1288.83 53.2392   5
  -1   9  -1 1276.77 53.5261  12
   1  -9   1 1262.42 53.1819   3
   1   9   1 1285.44 51.7221   3
  -1  -9  -1 1371.44 53.3356   9
   1   9   1 1270.20 52.2782  12
   1   9   1 1272.06 52.0532   7
   1  -9   1 1293.35 53.1582   4
   1   9   1 1289.98 52.8322   1
   1   9   1 1264.71 53.4884   9
  -1  -9  -1 1259.04 53.2189   6
  -1   9  -1 1288.91 52.6239   9
   1  -9   1 1235.24 52.3997   9
  -1  -9  -1 1265.94 51.7048   3
  -1   9  -1 1246.59 52.9956  16
   1  -9   1 1275.67 52.9362  15
   1   9   2 521.750 22.0441   1
   1   9   2 554.647 22.8859   5
  -1   9  -2 512.299 21.6033   9
   1  -9   2 519.858 22.6287   8
  -1   9  -2 517.934 22.8325   1
  -1   9  -2 507.255 23.0018   8
  -1  -9  -2 511.336 21.9807   1
  -1  -9  -2 372.945 21.1710   8
   1  -9   2 502.733 22.5055  16
  -1  -9  -2 499.345 23.1529  14
   1   9   2 533.666 22.8098   6
  -1   9  -2 530.111 23.2946  12
  -1   9  -2 518.629 23.0151  13
  -1   9  -2 536.687 23.3567   4
  -1   9  -2 502.279 22.9334  16
   1  -9   2 479.626 22.9107   3
   1  -9   2 480.543 21.4058   9
   1   9   2 546.230 23.0820  14
  -1  -9  -2 495.490 22.9546   5
   1   9   2 553.965 23.2640   9
   1  -9   2 507.688 22.5401   1
  -1   9  -2 532.456 23.4792   3
  -1  -9  -2 525.431 23.1049   6
  -1  -9  -2 524.371 22.7431   9
  -1  -9  -2 463.831 22.5777  16
   1  -9   2 519.560 22.8078   4
  -1   9  -3 0.37570 4.52628   8
  -1   9  -3 3.72297 4.84941  16
  -1  -9  -3-2.53378 4.85880   5
   1   9   3 2.87553 3.45520   1
   1  -9   3 1.77973 4.05144  16
  -1  -9  -3 3.49010 3.38514   1
  -1  -9  -3 8.92056 5.44349  14
   1  -9   3 4.49731 4.07881   1
   1   9   3 0.64049 4.71373   9
  -1  -9  -3 1.08799 4.56533   6
  -1   9  -3 6.70725 5.28540   3
   1  -9   3 5.89493 2.71523   9
  -1   9  -3 5.47198 4.59095  12
   1  -9   3 3.26286 6.00174  13
  -1   9  -3 0.58950 4.21785   1
   1   9   3 1.87195 4.54527  16
  -1  -9  -3 5.10884 4.11002  16
   1  -9   3 6.07373 4.22499   8
  -1  -9  -3 1.01820 4.66980  11
  -1  -9  -3 3.55952 1.51952   4
  -1  -9  -3 1.52557 2.71023   8
  -1   9  -3 2.73030 4.72157   4
  -1   9  -3 5.45160 2.67140   9
  -1   9  -4 467.550 22.6828   3
  -1   9  -4 466.991 22.8430   8
  -1   9  -4 438.266 22.1398  12
  -1  -9  -4 495.383 22.5503  11
  -1  -9  -4 475.902 22.7166   5
  -1  -9  -4 472.793 20.5450   8
  -1  -9  -4 455.516 21.5941  16
  -1  -9  -4 497.325 22.9765   6
   1   9   4 481.421 22.0162   9
  -1   9  -4 456.892 22.7668  16
   1  -9   4 484.715 23.0065  13
   1   9   4 462.331 20.4343   1
  -1   9  -4 497.388 21.8660   1
   1  -9   4 442.595 21.0626   1
  -1   9  -4 482.127 19.7555   9
  -1  -9  -4 478.666 22.7252  14
   1   9   4 306.062 20.7969  16
  -1   9  -4 423.609 22.9521   4
  -1  -9  -5 979.575 41.4508   8
  -1   9  -5 994.423 43.9398   8
  -1  -9  -5 968.258 43.2164  14
  -1   9  -5 931.119 42.8356  12
   1  -9   5 999.166 43.6737  13
  -1  -9  -5 1046.41 43.1764  11
   1   9   5 944.511 42.2663   9
  -1   9  -5 853.888 43.2331   4
  -1   9  -5 943.717 43.6707  16
  -1   9  -5 964.428 43.7199   3
  -1  -9  -5 967.601 42.4235  16
  -1   9  -5 980.604 42.3406   1
  -1   9  -6 374.442 18.8993   1
  -1   9  -6 383.599 19.8835  12
  -1   9  -6 329.419 20.0102   3
  -1  -9  -6 374.009 19.9550  11
  -1  -9  -6 373.450 20.1579  14
  -1  -9  -6 387.026 19.3840  16
  -1   9  -6 349.049 20.4995  16
   1   9   6 393.789 19.1045   9
  -1   9  -6 277.755 19.5008   4
  -1   9  -6 370.865 20.9797   8
   1  -9   6 403.736 20.9704  13
  -1   9  -7 73.3881 10.0982   8
  -1   9  -7 41.0531 9.41929   4
  -1  -9  -7 60.0251 9.81691  14
   1  -9   7 93.9660 11.2146  13
  -1  -9  -7 71.6684 9.72384  11
  -1   9  -7 52.4839 10.2586  16
  -1   9  -7 64.7964 8.95024  12
  -1   9  -7 52.6988 9.24513   3
  -1  -9  -7 73.8341 8.63659  16
  -1   9  -8 223.585 16.9918  16
  -1  -9  -8 159.542 13.8893  16
   1  -9   8 231.783 17.0465  13
  -1  -9  -8 235.506 16.5585  14
  -1   9  -8 232.821 16.5992   8
  -1   9  -8 190.436 15.2561   3
  -1   9  -9 57.6845 11.6590  16
  -1   9  -9 57.5079 11.2783   8
  -1  -9  -9 66.5366 11.8466  14
  -1   9  -9 79.6721 11.3185   3
   1  -9   9 61.0767 12.6687  13
   1  -9  10 109.630 13.7532  15
  -1  -9 -10 110.988 13.8921  14
   1  -9  10 111.143 14.4862  13
  -1   9 -10 94.5853 13.6614   8
  -1   9 -11-2.13171 10.4435   8
   1  -9  11 4.62932 13.3339  13
  -1  -9 -11-4.72274 11.5667  14
   1  -9  11-11.6586 11.5875  15
   1  10 -12 7.50755 11.7731   8
   1  10 -12 2.20630 12.5247   4
  -1 -10  12-9.67859 11.3703  15
   1  10 -11 9.24507 10.2756   3
  -1 -10  11 17.1433 10.1140  15
   1  10 -11 3.11143 10.8170   4
   1  10 -11 14.9578 10.6982   8
   1  10 -10 82.3763 12.6836   8
   1 -10 -10 78.6372 11.9365  14
  -1 -10  10 112.398 13.8995  13
  -1 -10  10 78.7688 11.9254  15
   1  10 -10 75.8126 12.6254   3
   1  10 -10 80.3279 12.1949  12
   1 -10  -9 43.3548 9.51111  14
  -1 -10   9 52.5809 10.6398  13
  -1 -10   9 38.4523 9.52155  15
   1  10  -9 38.5332 9.69588  12
   1 -10  -9 37.4837 9.50846   5
   1  10  -9 54.6300 10.3076   3
   1  10  -9 43.1841 10.2230   8
   1  10  -8 1.78996 7.59703   1
  -1 -10   8 12.9005 7.88119  15
   1 -10  -8 3.44333 7.35492  14
   1  10  -8 6.69037 7.60179   8
   1 -10  -8 15.6927 8.04983   6
   1  10  -8 5.20887 7.92280  12
   1  10  -8 10.8086 8.03044   3
  -1 -10   8 13.5809 9.06502  13
   1 -10  -8 5.86916 7.53065   5
   1 -10  -7 33.6769 7.83800   5
   1  10  -7 44.9765 9.38917   4
   1  10  -7 46.7734 8.72932   8
  -1 -10   7 45.3201 8.99071  13
   1  10  -7 33.6130 8.48853  12
   1  10  -7 45.2992 8.98126   3
   1 -10  -7 33.7494 7.62429   6
   1  10  -7 34.7755 7.76739   1
  -1 -10   7 47.8483 8.59137  15
   1 -10  -7 44.3188 8.02865  14
   1 -10  -6 130.909 9.00828  11
   1  10  -6 121.365 10.4512   8
  -1 -10   6 113.957 10.1617  15
   1 -10  -6 121.003 10.1862   6
   1  10  -6 97.9380 10.5143   3
  -1  10   6 98.7050 9.04732   1
   1 -10  -6 118.634 10.0923   5
   1 -10  -6 112.363 9.54373  14
   1  10  -6 121.013 10.1605   1
   1  10  -6 115.804 8.73467   9
   1  10  -6 134.488 10.6505  12
   1  10  -5 568.286 25.8055   8
  -1 -10   5 517.948 25.3294  15
   1  10  -5 594.516 26.0898   3
   1  10  -5 538.354 25.2238   1
   1 -10  -5 552.292 24.8263  14
   1 -10  -5 548.739 23.0917  16
  -1  10   5 560.484 24.7958   1
   1  10  -5 550.178 25.7035  12
   1 -10  -5 534.937 25.4043   5
   1  10  -5 533.713 23.9871   9
   1 -10  -5 572.411 25.6532   6
   1 -10  -5 524.055 23.8518  11
   1 -10  -4 177.047 10.8837   5
   1 -10  -4 153.277 8.05202  16
   1  10  -4 173.531 9.90129   9
  -1  10   4 130.550 8.07907   4
   1  10  -4 154.440 11.1900  12
   1  10  -4 170.825 10.9415   3
  -1 -10   4 168.764 9.34506   9
  -1  10   4 128.750 8.90915   3
   1  10  -4 177.971 11.1896   4
   1  10  -4 178.234 10.7175   8
   1 -10  -4 167.153 10.2339  14
   1 -10  -4 163.433 9.23582  11
   1 -10  -4 109.692 8.53059   3
   1  10  -4 149.951 10.6854   1
  -1 -10   4 175.062 10.7309  15
   1  10  -4 194.111 10.4094  13
  -1  10   4 191.321 10.7058   1
  -1  10   4 168.942 7.52341   7
  -1  10   4 164.485 10.2215  14
   1 -10  -4 165.768 10.8300   6
  -1  10   3 106.887 5.84729   4
   1 -10  -3 79.4350 6.39594   3
  -1 -10   3 105.899 7.72427   1
  -1  10   3 120.996 8.01807   1
   1  10  -3 121.889 8.09333  13
   1 -10  -3 117.640 8.03449   5
   1  10  -3 104.852 8.20308  12
   1  10  -3 118.729 8.26124   3
   1  10  -3 105.112 7.29770   9
  -1 -10   3 102.321 7.37793   8
   1 -10  -3 116.142 7.94255  14
  -1 -10   3 100.885 7.64310  12
  -1 -10   3 109.351 5.42445   5
   1 -10  -3 113.432 8.07225   6
  -1 -10   3 88.6621 7.72494   4
  -1 -10   3 111.643 7.41071   3
   1 -10  -3 102.975 5.24580  16
  -1  10   3 41.4096 4.91223  16
  -1  10   3 114.862 7.67099   6
   1  10  -3 122.326 8.40408   4
   1  10  -3 100.087 7.69316   8
   1 -10  -3 112.205 7.44643   1
  -1  10   3 115.791 7.71515   5
   1  10  -3 109.441 8.38971   1
  -1  10   3 111.378 7.78155  14
  -1 -10   3 116.161 8.51541  15
  -1  10   3 98.0412 6.76549   3
  -1 -10   3 110.765 7.01450   9
   1  10  -3 101.779 7.68433  15
  -1 -10   3 93.5226 7.80925  14
   1 -10  -3 97.5267 5.63501   4
  -1 -10   3 110.753 5.42662   6
   1 -10  -2 1555.55 56.8833   1
  -1  10   2 1458.30 57.3186   9
  -1 -10   2 1407.43 55.2686   5
  -1 -10   2 1463.26 57.0619  14
  -1  10   2 1526.85 56.9666   5
  -1  10   2 1520.02 56.7166  14
   1  10  -2 1485.87 57.1754   4
  -1  10   2 1418.72 56.7847   6
   1  10  -2 1507.20 57.0235   9
   1 -10  -2 1473.84 57.2671   6
  -1 -10   2 1446.87 56.8753   7
  -1 -10   2 1452.80 56.6646  12
   1 -10  -2 933.361 54.6921  16
   1  10  -2 1446.25 56.9959   3
   1 -10  -2 1036.58 55.3251   4
  -1 -10   2 1409.05 56.4895   3
   1  10  -2 1413.63 56.6897  15
  -1  10   2 1423.36 55.5623   4
   1 -10  -2 1482.96 57.2894   5
  -1  10   2 1399.03 56.2698   3
   1  10  -2 1423.79 57.1766  12
  -1  10   2 1442.40 54.8428  15
  -1  10   2 1490.95 55.9648  10
   1 -10  -2 1333.14 56.3643   3
   1 -10  -2 1484.43 56.9869  14
  -1  10   2 1453.80 57.0382   1
   1  10  -2 1219.36 55.1286   6
  -1 -10   2 1458.48 56.5430   9
  -1 -10   2 1438.85 55.2859   6
  -1 -10   2 1467.76 57.1422  15
  -1 -10   2 1462.64 56.8171   1
   1  10  -2 1421.87 57.1911   1
  -1  10   1 611.363 26.3130   9
   1  10  -1 612.049 25.7962   3
  -1 -10   1 530.024 25.3155   8
   1  10  -1 601.760 25.8842  15
  -1  10   1 568.532 24.5216   8
  -1 -10   1 607.183 25.0539   5
  -1 -10   1 616.128 25.9525   1
  -1 -10   1 601.710 25.6554   7
  -1  10   1 624.795 24.5523  15
   1  10  -1 578.430 24.9517   6
  -1 -10   1 603.381 26.6277  10
   1 -10  -1 596.936 26.0716   1
  -1  10   1 615.824 25.8516   3
   1  10  -1 615.732 26.0364  12
   1 -10  -1 628.049 26.4080   6
   1 -10  -1 437.156 24.3602   8
  -1  10   1 622.738 25.9965  14
   1  10  -1 589.142 26.2662   9
  -1 -10   1 625.716 26.0958   9
   1 -10  -1 596.313 25.3262   4
  -1 -10   1 583.892 26.3382  14
   1 -10  -1 605.549 26.3957  14
  -1  10   1 624.093 26.4177   1
   1  10  -1 633.315 26.2004  14
  -1 -10   1 574.109 25.3388   4
   1 -10  -1 655.647 25.7623  10
   1 -10  -1 607.137 26.3280   5
  -1 -10   1 613.203 25.0612   6
   1  10  -1 593.674 24.9820   5
  -1  10   1 592.958 25.2302   4
   1  10  -1 624.927 26.4117   1
   1  10  -1 623.632 25.8084   4
  -1  10   0 726.338 31.3315   8
   1 -10   0 759.249 32.0554   3
  -1 -10   0 788.283 32.2203   9
  -1 -10   0 752.169 31.2833   7
   1  10   0 735.583 31.6366  12
  -1  10   0 752.258 32.4086   1
  -1 -10   0 757.277 31.5870   5
  -1 -10   0 715.081 32.4379  14
   1 -10   0 753.515 31.2365  15
  -1  10   0 703.283 32.0617   3
   1 -10   0 780.035 32.5427  14
   1 -10   0 749.492 32.1223   1
   1  10   0 764.838 32.1189   1
  -1  10   0 734.192 31.8711   9
  -1  10   0 776.419 31.8525   4
   1  10   0 751.594 31.4578   5
   1 -10   0 746.323 32.1704   5
  -1 -10   0 769.033 31.1587   3
   1 -10   0 711.312 31.1452  16
   1  10   0 734.871 32.1381  14
   1  10   0 741.893 31.2332   3
   1  10   0 772.319 32.2357  10
  -1 -10   0 767.398 32.5436  10
  -1 -10   0 775.001 32.3524  16
  -1  10   0 749.422 32.0524  14
   1  10   0 718.520 31.0310   7
   1  10   0 752.193 32.6006   9
   1  10   0 686.456 30.9969   4
  -1 -10   0 743.231 31.5609   6
   1  10   0 742.947 31.4406   6
   1 -10   0 718.068 31.1983   8
  -1 -10   0 699.042 30.8502   4
  -1 -10   0 784.356 31.8673   1
   1 -10   0 763.260 32.1928   6
  -1 -10  -1 9.56514 1.63140   4
   1 -10   1 11.1039 4.29922   1
   1  10   1 3.01186 3.96869  16
   1 -10   1 16.2533 3.97689  15
  -1 -10  -1 11.4018 4.07387   6
   1  10   1 13.1878 3.95245   1
   1 -10   1 10.7019 3.87193   6
   1  10   1 10.9777 3.30699  12
  -1 -10  -1 12.3846 4.23151   5
   1  10   1 10.0354 2.30697   3
  -1 -10  -1 10.0484 4.48751   9
   1 -10   1 6.04955 4.83835  14
  -1  10  -1 12.5127 3.82642   8
  -1  10  -1 9.83542 4.45560   3
  -1 -10  -1 8.24196 1.70167   4
   1  10   1 8.73983 2.53149   7
  -1  10  -1 13.0214 4.77441  12
  -1  10  -1 7.83717 4.68443   1
  -1 -10  -1 15.5989 5.11750  14
   1 -10   1 9.04823 4.11256   5
  -1 -10  -1 6.75718 4.38655  16
   1 -10   1 11.2291 3.50747   9
   1 -10   1 8.72465 3.81161   4
   1  10   1 17.1980 4.85635  10
   1 -10   1 7.80014 4.27731   3
   1  10   1 14.4513 4.80276   9
  -1 -10  -1 6.88978 2.39631   3
   1  10   1 5.32209 4.96311  14
  -1  10  -1 3.76721 3.89482   4
  -1  10  -1 12.5789 3.58880   9
   1 -10   1 16.1698 3.58963  16
  -1  10  -2 1511.67 62.0438   3
  -1 -10  -2 1535.30 61.8853   6
  -1  10  -2 1568.90 61.8579   8
   1 -10   2 1561.27 61.4110   8
   1 -10   2 1538.94 60.2985   9
   1  10   2 974.241 60.3590  16
   1  10   2 1613.66 61.5217   6
   1 -10   2 1541.45 61.3240   1
  -1  10  -2 1539.78 61.8470  16
  -1  10  -2 1518.62 61.6722   1
  -1  10  -2 1591.58 62.2063   4
   1  10   2 1622.50 60.9751   1
  -1 -10  -2 1534.79 60.7942   1
  -1 -10  -2 1559.05 61.9145   5
  -1 -10  -2 1587.80 61.5406   9
   1  10   2 1584.54 62.0004   9
  -1 -10  -2 1228.01 61.0108  16
   1 -10   2 1553.69 61.6259   3
   1  10   2 1580.47 61.7946  14
   1 -10   2 1477.22 61.2281   6
  -1  10  -2 1526.24 61.5775  13
  -1  10  -2 1587.23 62.0670  12
  -1 -10  -2 1073.36 59.7408   8
   1 -10   2 1553.56 61.5375   4
  -1 -10  -2 1570.30 62.1160  14
  -1  10  -2 1563.61 60.5236   9
   1  10   2 1633.06 61.5759   5
  -1  10  -3 137.534 9.60248   4
  -1 -10  -3 131.706 9.77556  14
   1 -10   3 123.066 8.35020   1
   1  10   3 135.271 9.11671   9
  -1 -10  -3 125.415 7.00437   8
  -1 -10  -3 139.084 9.52682   5
  -1  10  -3 125.095 9.14178   3
   1  10   3 145.498 7.84720   1
  -1 -10  -3 144.299 9.63530   6
   1 -10   3 123.873 8.53908  16
  -1  10  -3 128.026 9.14578  12
  -1  10  -3 126.612 7.04654   9
  -1 -10  -3 109.980 9.04463  11
  -1 -10  -3 124.657 7.63740   1
  -1  10  -3 134.441 9.42069   8
  -1  10  -3 106.736 8.98241  16
  -1  10  -3 133.326 8.88472   1
  -1  10  -4 2135.15 86.0885  12
   1 -10   4 2217.28 86.5079  13
  -1 -10  -4 2115.55 86.4371   6
  -1  10  -4 1929.71 86.5174   4
  -1  10  -4 1980.66 86.1774  16
  -1 -10  -4 2034.45 84.0546   8
  -1 -10  -4 2119.39 85.8518  11
   1  10   4 2164.91 85.7245   9
  -1  10  -4 1967.96 85.3203   1
   1  10   4 2188.21 84.2771   1
  -1 -10  -4 2063.41 86.3355   5
  -1  10  -4 2225.03 86.7169   3
  -1  10  -4 2076.50 86.4332   8
  -1 -10  -4 2054.18 86.1712  14
   1  10   5 282.669 15.5623   9
  -1 -10  -5 290.950 16.0226  11
  -1  10  -5 286.244 16.8975   8
  -1  10  -5 299.877 17.0516  16
  -1  10  -5 274.454 16.6941   3
   1 -10   5 268.919 16.7713  13
  -1  10  -5 266.885 15.2251   1
  -1 -10  -5 281.263 16.4638  14
  -1  10  -5 308.770 16.3601  12
  -1 -10  -5 282.082 15.3771  16
  -1  10  -5 264.973 16.7479   4
  -1 -10  -5 283.084 16.2881   5
  -1  10  -6 370.017 23.4557  16
  -1  10  -6 400.994 23.1361   3
  -1  10  -6 405.573 23.2838   8
   1 -10   6 466.864 23.8283  13
  -1  10  -6 351.398 22.7235   4
  -1 -10  -6 431.401 22.0942  16
  -1 -10  -6 481.539 23.5367  14
  -1  10  -6 450.445 22.7129  12
  -1 -10  -6 471.868 23.0174  11
  -1  10  -6 479.946 22.1046   1
   1  10   6 474.861 22.2583   9
  -1  10  -7 60.5742 9.78439   3
   1 -10   7 95.6901 11.3298  13
  -1  10  -7 55.7424 8.85573  12
  -1  10  -7 69.9095 10.9265  16
  -1 -10  -7 54.1904 8.89580  11
  -1 -10  -7 64.2771 8.51788  16
  -1 -10  -7 50.6282 9.62078  14
  -1  10  -7 54.8277 10.3069   4
  -1  10  -7 68.4253 9.90040   8
  -1  10  -8 456.891 23.0235  12
  -1 -10  -8 446.862 23.9725  14
   1 -10   8 408.945 24.0359  13
  -1  10  -8 444.086 24.5688   8
  -1  10  -8 339.634 23.6807  16
  -1  10  -8 354.715 22.8863   3
   1 -10   9 235.793 18.7561  15
  -1 -10  -9 309.493 19.4019  14
  -1  10  -9 264.404 19.1988   8
   1 -10   9 302.329 19.9755  13
  -1  10  -9 241.676 19.4011  16
  -1  10  -9 217.553 17.7754   3
  -1  10 -10 12.0180 10.6025   8
   1 -10  10 32.7770 10.8091  15
  -1 -10 -10 10.5164 11.1310  14
   1 -10  10 29.3126 12.3164  13
  -1 -10 -11 58.7485 13.4147  14
  -1  10 -11 47.5713 13.1899   8
   1 -10  11 58.0090 12.6846  15
   1 -10  11 68.0028 14.8212  13
  -1  10 -11 34.6953 13.0381   4
  -1 -11  12 206.307 18.0545  15
   1  11 -12 240.707 19.3971   8
   1  11 -11 76.3051 14.5976   4
   1  11 -11 92.7916 14.7487   3
  -1 -11  11 102.419 13.7410  15
   1 -11 -10 26.2114 10.4652  14
  -1 -11  10 19.4263 10.4954  15
   1  11 -10 12.6719 10.3676  12
  -1 -11  10 29.6052 12.0256  13
   1  11 -10 9.72092 10.3630   3
   1  11 -10 30.7698 10.5620   8
   1  11  -9 9.99355 8.35969   1
  -1 -11   9 20.2187 10.2275  13
  -1 -11   9 13.8547 8.68061  15
   1  11  -9 10.9957 9.05098  12
   1  11  -9 0.84734 8.46489   8
   1 -11  -9 23.7393 8.92488   5
   1  11  -9 14.6489 8.84198   3
   1 -11  -9 18.3262 8.93072  14
   1 -11  -9 1.49111 8.26896   6
  -1  11   8 739.594 33.2804   9
   1 -11  -8 688.640 33.6460   5
   1  11  -8 650.977 33.9070   8
  -1 -11   8 672.264 33.3461  13
   1 -11  -8 648.970 32.6392  14
   1  11  -8 698.806 33.8607  12
  -1 -11   8 653.229 33.6961  15
   1  11  -8 678.160 33.2913   1
   1  11  -8 662.091 33.9930   3
   1 -11  -8 674.407 33.5304   6
   1 -11  -7 368.081 20.6504   6
   1  11  -7 344.509 20.9573   8
   1  11  -7 377.232 21.2504   3
   1  11  -7 375.247 20.4200   1
  -1 -11   7 386.908 21.2038  15
   1  11  -7 374.976 21.0748  12
   1  11  -7 292.001 20.4985   4
   1 -11  -7 369.692 20.5419   5
   1 -11  -7 367.943 19.1097  11
   1 -11  -7 375.226 20.0433  14
   1  11  -6 954.131 44.5484   3
  -1  11   6 980.357 43.2489   1
   1  11  -6 1021.30 44.1707   1
   1  11  -6 979.697 44.6050   8
   1 -11  -6 1020.89 44.4806   5
   1 -11  -6 940.634 42.5832  11
   1 -11  -6 995.398 44.3659   6
   1  11  -6 978.131 44.5416  12
   1  11  -6 985.668 42.5180   9
  -1 -11   6 940.413 44.1870  15
   1 -11  -6 967.031 43.4955  14
   1 -11  -5 37.5199 5.38485  11
   1 -11  -5 27.6778 3.88084  16
   1  11  -5 25.7540 6.90392   4
   1  11  -5 22.4668 6.47206  12
   1 -11  -5 27.9938 6.28055   5
   1 -11  -5 19.8879 6.14179   6
   1 -11  -5 24.1942 5.87889  14
  -1  11   5 24.2416 5.69602   1
   1  11  -5 47.2164 7.10275   1
   1  11  -5 28.6365 6.29016   8
   1  11  -5 24.8766 6.67513   3
   1  11  -5 29.1302 5.38711   9
  -1 -11   5 29.4154 6.41800  15
  -1  11   4 422.007 18.2440  14
   1 -11  -4 387.121 18.8925   5
  -1 -11   4 364.506 18.8586  15
   1 -11  -4 409.703 19.1292   6
   1  11  -4 379.800 17.9313   9
  -1  11   4 393.675 18.5153   1
   1  11  -4 345.817 18.6797   8
   1  11  -4 367.113 19.1285   4
  -1 -11   4 367.238 17.3081   9
  -1  11   4 313.997 17.0002   3
   1  11  -4 346.630 18.7526   1
   1 -11  -4 396.566 17.4656  11
   1 -11  -4 344.647 16.1033  16
   1  11  -4 330.895 19.0186  12
   1  11  -4 358.890 19.0299   3
   1 -11  -4 371.859 18.3076  14
   1 -11  -3 273.282 11.0594  16
  -1 -11   3 279.600 13.3326   8
  -1 -11   3 278.473 13.5686   1
  -1  11   3 272.829 11.5379   4
   1  11  -3 304.778 14.3395   3
   1 -11  -3 277.306 13.6959  14
  -1 -11   3 294.323 13.5701  12
   1  11  -3 291.845 13.6219  15
   1 -11  -3 276.641 14.2272   6
  -1 -11   3 257.130 13.7291  14
  -1  11   3 294.075 13.5604  14
  -1 -11   3 271.540 11.2657   5
  -1 -11   3 232.258 13.1937   4
   1  11  -3 267.499 13.9129   1
   1  11  -3 277.134 13.3366   9
  -1  11   3 290.392 14.4203   9
  -1  11   3 287.840 13.6073   5
   1  11  -3 289.673 14.3376  12
   1  11  -3 283.775 13.5051  13
  -1  11   3 299.862 13.7238   6
  -1 -11   3 289.229 12.9688   9
   1 -11  -3 273.871 14.2348   5
   1 -11  -3 234.923 13.0253   1
  -1 -11   3 273.966 11.2668   6
  -1  11   3 303.718 12.7896   3
  -1 -11   3 282.974 13.2167   3
  -1  11   3 105.216 10.6000  16
  -1  11   3 290.853 13.8090   1
   1 -11  -3 213.961 11.2288   4
   1  11  -3 304.636 14.3348   4
  -1 -11   3 289.738 14.0914  15
   1  11  -3 265.830 13.8065   8
   1 -11  -3 153.241 11.7579   3
  -1 -11   2 9348.76 359.449   3
   1 -11  -2 8934.07 359.480   1
  -1 -11   2 9233.71 359.940  15
   1 -11  -2 6701.28 358.146   4
   1  11  -2 9155.03 359.774   9
  -1  11   2 9611.38 359.776   6
   1  11  -2 9195.49 360.026  12
  -1 -11   2 9249.06 359.573   1
  -1 -11   2 8966.32 358.217   5
   1  11  -2 9357.90 359.565  15
   1 -11  -2 9497.53 359.970  14
  -1  11   2 9549.70 359.767   5
   1  11  -2 8986.01 359.955   4
  -1  11   2 9232.35 359.884   1
   1  11  -2 8919.20 360.057   1
   1  11  -2 9370.86 359.981   3
  -1  11   2 9486.57 358.866  10
  -1 -11   2 9033.72 359.451  12
  -1 -11   2 9293.59 359.958  14
  -1  11   2 9244.45 359.126   3
  -1  11   2 9095.43 358.383   4
  -1 -11   2 9105.29 359.702   7
   1  11  -2 8178.85 358.106   5
   1 -11  -2 9278.08 360.089   5
   1 -11  -2 7672.46 358.882   3
   1  11  -2 8287.08 358.108   6
  -1 -11   2 9009.81 358.218   6
  -1 -11   2 9299.13 359.382   9
   1 -11  -2 9432.16 360.137   6
  -1  11   2 9664.36 359.548  14
  -1  11   2 9056.32 360.030   9
  -1  11   2 9174.01 357.741  15
  -1  11   1 12.7631 4.63390   1
  -1 -11   1 12.0534 3.42276   8
  -1 -11   1 11.3359 3.86402   7
  -1  11   1 13.6052 2.63357  15
   1  11  -1 15.0470 4.83367   1
   1 -11  -1 8.65303 2.37094   8
   1 -11  -1 12.3577 4.67892   6
  -1 -11   1 13.3898 3.24864   5
  -1 -11   1 11.7727 3.20524   6
   1  11  -1 14.8894 3.37558   6
  -1  11   1 8.05789 4.48356   9
   1  11  -1 11.0450 4.17008  15
  -1 -11   1 12.4241 4.41608   1
   1  11  -1 15.0843 4.67838   9
   1  11  -1 5.11132 4.63501  14
  -1 -11   1 16.3707 5.63206  14
   1 -11  -1 9.10654 3.49570   4
   1 -11  -1 12.4096 4.51470   5
   1  11  -1 17.1173 4.21688  12
   1  11  -1 10.5466 3.80376   4
  -1  11   1 11.7062 3.24385   4
  -1 -11   1 12.2705 5.03031  10
  -1  11   1 17.8209 4.80517  14
   1  11  -1 9.15463 4.06244   3
   1  11  -1 13.5696 3.33879   5
   1 -11  -1 14.8918 4.75449   1
   1 -11  -1 13.5521 5.45203  14
  -1  11   1 14.3235 4.25417   3
  -1 -11   1 13.6158 3.61553   4
   1 -11  -1 15.6557 4.39263  10
  -1 -11   1 10.8427 4.49968   9
  -1  11   1 15.5191 2.39186   8
  -1  11   0 610.990 26.3438  14
   1 -11   0 574.979 26.3339   1
   1 -11   0 584.956 25.3149   8
  -1 -11   0 584.521 25.0168   4
   1  11   0 584.990 26.3585   1
  -1  11   0 561.917 25.3430   8
  -1 -11   0 596.363 26.0404   1
   1  11   0 582.471 25.6385   5
   1 -11   0 582.190 26.1688   3
   1  11   0 564.464 26.3172  14
   1  11   0 610.126 26.4869  10
   1  11   0 608.016 25.9443  12
  -1  11   0 572.148 26.1289   9
  -1  11   0 583.885 26.6354   1
  -1 -11   0 603.945 25.4220   7
  -1 -11   0 638.430 27.0265  14
  -1 -11   0 597.393 25.8355   6
  -1 -11   0 606.809 25.8560   5
  -1 -11   0 577.823 26.8157  10
  -1  11   0 610.110 26.0275   4
  -1  11   0 584.444 26.2946   3
  -1 -11   0 626.825 25.3841   3
   1  11   0 614.396 25.9731  15
   1 -11   0 567.103 25.2587  16
  -1 -11   0 629.413 26.4151   9
   1  11   0 619.089 26.8390   9
   1  11   0 581.996 25.1481   7
   1 -11   0 610.691 26.4567   5
  -1 -11   0 548.153 26.2868  16
   1  11   0 578.549 25.6206   6
   1 -11   0 600.761 26.7118  14
   1  11   0 598.456 25.4858   3
   1 -11   0 583.869 25.3649  15
   1 -11   0 617.981 26.4914   6
  -1 -11  -1 531.538 21.9590   3
  -1  11  -1 545.947 23.2636   8
  -1  11  -1 496.688 24.0180  12
   1 -11   1 518.822 23.5050   1
  -1 -11  -1 513.394 23.5498  16
   1 -11   1 536.529 22.9547   8
  -1 -11  -1 375.195 21.2895   4
   1  11   1 549.131 24.1515   9
   1  11   1 553.178 23.6383  10
  -1  11  -1 542.150 23.0770   9
   1 -11   1 551.647 24.0918  14
  -1 -11  -1 540.569 24.2125  14
  -1 -11  -1 528.930 23.4599   6
   1 -11   1 575.594 23.6090   5
  -1  11  -1 538.853 23.6064   4
   1  11   1 554.153 21.9956   3
   1 -11   1 515.753 22.6820   9
  -1 -11  -1 538.575 21.4153   4
  -1 -11  -1 552.181 23.5183   5
   1  11   1 549.879 22.7160  12
   1  11   1 521.086 21.9770   7
   1  11   1 552.204 23.8661  14
   1  11   1 566.586 23.4353   1
  -1  11  -1 539.090 24.0290   1
   1 -11   1 565.065 23.5581   6
   1 -11   1 500.712 22.8379  16
   1 -11   1 565.099 23.3939   4
   1 -11   1 532.518 23.1170  15
  -1  11  -1 531.808 23.9536   3
  -1 -11  -1 563.444 23.7377   9
   1 -11   1 549.721 23.6784   3
   1  11   2 139.707 6.63323   7
   1 -11   2 148.808 8.18153   8
   1  11   2 145.504 5.87736   3
   1  11   2 140.222 8.49377   6
  -1  11  -2 143.947 8.85008   8
   1  11   2 143.270 7.97641   1
  -1  11  -2 145.032 9.27678  13
   1  11   2 135.942 9.36981  14
  -1 -11  -2 134.921 9.32813  14
  -1 -11  -2 154.576 9.06123   5
  -1 -11  -2 133.941 8.77255   6
  -1 -11  -2 70.7201 5.71734   3
   1 -11   2 132.391 8.63669   3
   1  11   2 144.979 9.06173   9
  -1 -11  -2 93.8866 6.41101   8
   1 -11   2 131.380 8.61261   4
  -1 -11  -2 104.119 8.33368  16
   1  11   2 111.593 8.05378  16
  -1  11  -2 145.045 9.27172   3
  -1 -11  -2 146.145 8.04714   1
  -1  11  -2 143.601 9.32232   4
  -1  11  -2 133.119 8.94890  12
  -1  11  -2 133.955 7.54180   9
   1  11   2 139.805 8.35478   5
  -1 -11  -2 141.010 8.62156   9
   1 -11   2 134.918 8.35524   6
   1 -11   2 137.658 8.57977   1
   1 -11   2 133.526 8.34645   5
  -1  11  -2 137.032 8.84685   1
   1 -11   2 140.655 7.24612   9
   1 -11   2 131.320 8.68550  15
   1  11   3 251.587 13.7896   9
  -1  11  -3 245.230 13.7601  16
   1  11   3 259.283 12.3150   1
   1  11   3 152.612 12.0344  16
  -1  11  -3 260.883 13.9549   3
  -1 -11  -3 238.745 13.5055   6
  -1 -11  -3 245.585 11.2788   8
  -1  11  -3 264.250 13.8383  12
  -1  11  -3 233.346 13.7730   8
  -1  11  -3 247.699 14.1776   4
  -1 -11  -3 234.391 12.1296   1
  -1  11  -3 238.184 13.2904   1
  -1 -11  -3 254.415 13.6561   5
  -1  11  -3 248.386 11.6789   9
   1 -11   3 257.817 12.9555   1
  -1 -11  -3 255.417 13.8587  14
  -1  11  -4 782.500 39.6561  16
  -1  11  -4 774.673 39.9299   4
  -1 -11  -4 890.868 39.7772  14
  -1  11  -4 889.713 39.6302  12
   1  11   4 926.592 37.9467   1
  -1 -11  -4 908.167 40.0074   5
   1  11   4 963.743 39.6698   9
  -1  11  -4 858.505 39.0509   1
  -1  11  -4 852.819 40.0461   8
  -1 -11  -4 889.515 39.5148  11
  -1 -11  -4 880.256 38.7347  16
  -1  11  -4 965.025 40.3615   3
  -1 -11  -4 911.145 40.0080   6
  -1 -11  -5 7.07599 5.11657  16
   1 -11   5 16.2593 8.03520  13
  -1  11  -5 10.3196 6.29062   8
  -1 -11  -5 11.4386 5.75653  11
  -1 -11  -5 9.21125 6.65029  14
  -1 -11  -5 10.7522 6.56672   5
  -1 -11  -5 12.4309 6.91940   6
  -1  11  -5 17.0200 7.02851   3
  -1  11  -5 9.79461 6.04059  12
   1  11   5 3.96271 5.60658   9
  -1  11  -5 18.2100 5.75107   1
  -1  11  -5 17.2144 6.54750  16
  -1  11  -5 5.88137 6.63760   4
  -1 -11  -6 587.254 29.0258  14
  -1  11  -6 523.803 28.7535   3
  -1  11  -6 639.242 28.0255   1
  -1  11  -6 517.697 28.9855  16
  -1  11  -6 542.288 28.4343  12
  -1 -11  -6 577.184 27.5654  16
  -1 -11  -6 620.334 28.8436  11
   1 -11   6 633.146 29.6802  13
   1  11   6 610.474 27.9572   9
  -1  11  -6 487.737 28.6509   4
  -1  11  -6 616.056 29.5409   8
  -1 -11  -7 254.942 16.1732  14
  -1  11  -7 220.630 16.4853   8
  -1  11  -7 168.400 15.6748   4
   1 -11   7 262.465 16.9203  13
  -1 -11  -7 212.363 15.1709  11
  -1  11  -7 196.822 16.1293  16
  -1  11  -7 201.512 15.7290   3
  -1  11  -7 234.142 15.3329  12
   1 -11   8 54.0563 11.6461  13
  -1  11  -8 58.1002 11.3893  16
  -1 -11  -8 55.1356 10.8618  14
   1 -11   8 33.6377 9.61497  15
  -1  11  -8 79.1302 11.3808   8
  -1  11  -8 50.6259 9.33014  12
  -1  11  -8 46.1125 10.6610   3
  -1 -11  -9 16.0763 10.3916  14
  -1  11  -9 11.3473 10.1174  16
  -1  11  -9 4.16187 9.28264   3
   1 -11   9 20.8473 11.9407  13
  -1  11  -9 12.0978 9.83465   8
   1 -11   9 15.2090 9.58033  15
   1 -11  10 108.948 15.0727  13
  -1  11 -10 97.7742 13.8429   8
  -1 -11 -10 84.3497 13.2062  14
   1 -11  10 90.4182 13.3979  15
  -1  11 -11 29.5854 13.0735   8
   1 -11  11 33.8201 14.1454  13
  -1  11 -11 6.64997 12.8931   4
   1 -11  11 19.9037 11.0645  15
  -1 -11 -11 39.0903 13.1266  14
   1  12 -12 5.11436 12.0176   3
  -1 -12  12 8.94433 11.3152  15
  -1 -12  12 12.2913 11.6619   7
   1  12 -12-9.20998 13.1426   4
   1  12 -11 32.9452 12.0055   3
  -1 -12  11 53.9042 12.1630  15
   1  12 -11 29.2115 12.6553   4
   1  12 -11 47.4163 11.9437   8
   1  12 -10 592.735 34.8029   3
   1 -12 -10 737.612 34.1991  14
  -1 -12  10 628.610 34.3694  15
   1  12 -10 633.082 35.3283   8
   1  12 -10 685.857 34.6223  12
   1 -12  -9 395.142 24.1543   6
   1  12  -9 471.223 25.7861   8
   1  12  -9 390.379 24.8250   3
   1 -12  -9 396.831 23.6649  14
   1  12  -9 457.612 24.2330   1
   1  12  -9 439.776 24.5913  12
   1 -12  -9 417.345 24.5205   5
  -1 -12   9 426.843 24.7771  15
  -1  12   8 550.404 27.5356   9
   1 -12  -8 511.477 27.8946   5
   1  12  -8 491.129 28.1503   3
   1 -12  -8 508.241 27.8069   6
   1 -12  -8 578.084 27.5169  14
   1  12  -8 539.933 27.5562   1
  -1 -12   8 534.886 28.1300  15
   1  12  -8 517.747 28.3842   8
   1  12  -8 525.547 27.8175  12
  -1  12   7 873.222 39.6147   9
   1  12  -7 841.972 40.3746   8
   1  12  -7 830.357 40.1212   3
  -1 -12   7 826.033 39.7291  15
   1  12  -7 926.134 39.8706   1
   1 -12  -7 878.494 39.1290  14
   1 -12  -7 872.780 38.2288  11
   1  12  -7 859.268 39.7666  12
   1 -12  -7 876.569 40.0801   5
   1 -12  -7 867.248 40.0543   6
  -1  12   6 22.4606 6.40486   1
  -1 -12   6 31.2084 7.85810  15
   1  12  -6 26.4501 7.29537   1
   1  12  -6 28.3265 7.52301   3
   1 -12  -6 22.9877 5.76723  11
   1 -12  -6 31.8718 7.50135   6
   1  12  -6 26.2041 5.70289   9
   1 -12  -6 33.4673 7.23156   5
  -1  12   6 15.7986 6.85021   9
   1  12  -6 23.7343 7.38394   8
   1 -12  -6 25.8169 7.08236  14
   1  12  -6 27.3385 7.82920  12
   1 -12  -5 15.3399 6.25858   6
   1  12  -5 11.5972 6.08467   8
   1  12  -5 16.6623 5.06619   9
   1  12  -5 13.2527 6.40323  12
  -1  12   5 5.76372 5.88681   9
   1 -12  -5 3.73856 5.57275  14
   1  12  -5 12.3926 6.34795   3
  -1 -12   5 14.4766 6.39577  15
   1 -12  -5 11.7537 4.84300  11
   1 -12  -5 16.8581 6.37993   5
   1  12  -5 9.11461 6.32858   1
  -1  12   5 14.6872 5.84484   1
   1  12  -5 11.1111 6.62625   4
   1 -12  -4 2575.23 104.959   6
  -1 -12   4 2587.21 104.938  15
   1  12  -4 2505.46 105.080  12
   1 -12  -4 2574.36 103.458  11
   1 -12  -4 2516.96 104.281  14
   1  12  -4 2554.88 105.089   8
   1  12  -4 2369.99 104.834   3
  -1  12   4 2481.75 103.129   3
  -1 -12   4 2502.25 104.519  14
   1 -12  -4 2597.20 105.009   5
   1  12  -4 2442.88 104.985   4
  -1  12   4 2760.07 104.592   1
   1  12  -4 2656.53 105.080   1
  -1  12   4 2428.76 104.668   9
   1  12  -4 2499.14 103.882   9
  -1 -12   4 2479.44 103.245   9
   1 -12  -4 2429.55 102.157  16
   1 -12  -3 109.461 8.34893   6
   1  12  -3 99.0230 7.86012   8
  -1  12   3 103.878 8.11199   1
   1 -12  -3 71.5179 5.43606   4
   1  12  -3 103.600 7.75339   9
  -1 -12   3 94.9371 7.89113  15
  -1 -12   3 112.210 8.43435  14
  -1  12   3 110.699 8.81998   9
   1  12  -3 96.1726 8.36915  12
  -1 -12   3 99.0701 5.60044   6
   1  12  -3 91.5157 8.31029   4
  -1 -12   3 96.3512 5.60321   5
   1  12  -3 104.857 8.14608   1
   1 -12  -3 119.744 8.34402  14
   1 -12  -3 75.3307 7.36456   1
  -1 -12   3 104.825 7.68370   4
  -1  12   3 108.454 7.96567  14
   1 -12  -3 85.0240 5.09055  16
   1  12  -3 103.301 8.19893   3
  -1 -12   3 107.312 7.50497   8
  -1  12   3 126.233 7.20789  10
  -1  12   3 100.441 5.67731   4
  -1  12   3 102.979 6.89521   3
  -1 -12   3 108.006 7.28505   9
   1 -12  -3 96.3196 8.33372   5
  -1 -12   2 4486.30 178.262   1
  -1 -12   2 4296.07 176.892   5
  -1  12   2 4757.10 178.506   6
   1 -12  -2 4537.28 178.710  14
   1  12  -2 4380.87 178.539   4
   1 -12  -2 4372.30 178.722   6
  -1  12   2 4655.16 178.245  14
  -1  12   2 4469.89 177.515  10
  -1 -12   2 4358.79 178.679  14
  -1  12   2 4553.67 177.026   4
  -1  12   2 4516.50 178.667   1
  -1 -12   2 4480.25 178.360   7
  -1  12   2 4680.88 178.466   5
  -1 -12   2 4454.12 178.626  15
  -1 -12   2 4385.29 177.996   3
   1  12  -2 4560.89 178.221  15
   1 -12  -2 4545.80 178.362   1
   1  12  -2 4394.08 178.485   9
  -1 -12   2 4390.21 176.915   6
   1  12  -2 4273.25 178.444   3
  -1  12   2 4342.16 178.775   9
  -1 -12   2 4408.76 178.128  12
   1 -12  -2 4496.67 178.795   5
   1  12  -2 4437.00 178.863   1
  -1  12   2 4395.17 176.373  15
  -1 -12   2 4448.63 178.024   9
   1  12  -2 3992.69 176.783   6
   1  12  -2 3947.74 176.765   5
   1  12  -2 4374.06 178.654  12
   1 -12  -2 4130.55 177.724   3
  -1  12   2 4392.38 177.747   3
  -1  12   1 5229.13 203.613  15
  -1 -12   1 5308.03 205.026   1
   1 -12  -1 4340.10 203.374   8
   1  12  -1 4964.41 204.040   6
  -1  12   1 5182.51 205.345   9
  -1 -12   1 5217.48 205.695  10
  -1 -12   1 4890.16 204.515   7
  -1 -12   1 4853.37 204.272   8
   1 -12  -1 5251.85 205.453   6
  -1  12   1 4884.32 203.510   8
   1  12  -1 5197.95 205.136  14
   1  12  -1 4896.38 204.021   5
   1 -12  -1 5240.31 205.157   1
  -1 -12   1 5325.60 205.647  14
   1 -12  -1 5473.80 205.677  14
   1  12  -1 5199.94 205.526   9
   1  12  -1 5156.08 205.176  12
  -1  12   1 4971.88 204.773   3
  -1  12   1 5116.25 205.424   1
   1  12  -1 5119.02 205.439   1
  -1  12   1 5170.24 204.274   4
  -1  12   1 5144.67 205.018  14
   1 -12  -1 5357.52 205.522   5
   1  12  -1 4950.69 204.792   3
  -1 -12   1 5115.25 204.172   6
   1  12  -1 5218.60 204.830  15
  -1 -12   1 4996.86 204.299   4
  -1 -12   1 5086.18 204.169   5
   1 -12  -1 5406.43 204.858  10
  -1 -12   1 5269.88 205.021   9
   1 -12  -1 5047.19 204.254   4
  -1 -12   0 1298.01 57.7211   8
   1 -12   0 1430.28 57.9640   8
  -1 -12   0 1437.73 58.9970   9
   1 -12   0 1404.94 57.9405  16
  -1 -12   0 1404.36 58.7011   1
  -1 -12   0 1397.50 57.6517   4
  -1 -12   0 1502.70 59.7617  14
   1  12   0 1385.38 58.2810   5
   1  12   0 1369.80 58.5986  12
   1  12   0 1441.70 58.5320  15
  -1  12   0 1415.62 58.0991   8
   1 -12   0 1357.78 58.6968   3
  -1  12   0 1421.56 59.0934   3
   1  12   0 1407.63 58.1342   3
   1  12   0 1422.88 59.0437  14
   1 -12   0 1392.16 58.9728   1
  -1  12   0 1374.01 59.3248   1
  -1 -12   0 1396.36 58.5061   6
  -1 -12   0 1418.08 58.5265   5
  -1 -12   0 1394.42 57.9745   3
  -1 -12   0 1462.33 59.5546  10
   1 -12   0 1421.08 59.0917   5
  -1 -12   0 1460.68 59.1922  16
   1  12   0 1463.45 59.0641  10
   1 -12   0 1448.61 59.1282   6
   1 -12   0 1402.88 58.0629  15
   1  12   0 1421.23 59.4997   9
  -1  12   0 1371.84 58.5956   4
   1 -12   0 1387.79 58.3771   4
  -1  12   0 1410.58 58.9949  14
   1  12   0 1403.40 58.2997   6
   1 -12   0 1457.19 59.5440  14
  -1 -12   0 1405.58 57.9974   7
   1  12   0 1429.39 59.1492   1
  -1  12   0 1373.33 58.8245   9
   1 -12   1 501.828 22.9581   1
  -1  12  -1 508.920 23.5512   1
   1 -12   1 516.516 22.9416   5
   1  12   1 516.675 22.8807   1
   1 -12   1 479.612 22.1561   9
   1 -12   1 517.221 22.2887   8
  -1  12  -1 511.782 22.5987   9
   1  12   1 519.409 21.4409   3
  -1 -12  -1 527.241 21.4375   3
  -1 -12  -1 544.423 23.1869   9
   1  12   1 501.747 21.2766   7
  -1  12  -1 495.909 23.4451   3
   1 -12   1 504.870 23.5397  14
  -1  12  -1 481.660 22.4815   8
  -1 -12  -1 514.410 20.8130   4
   1 -12   1 529.263 22.6299  15
  -1 -12  -1 511.084 23.0078   6
   1  12   1 543.405 22.3057  12
   1  12   1 522.615 23.2947  14
  -1 -12  -1 406.297 20.7407   4
  -1 -12  -1 515.198 23.7815  14
   1 -12   1 525.831 23.1032   3
  -1  12  -1 532.914 23.1309   4
  -1  12  -1 493.412 23.4846  12
   1 -12   1 537.442 22.9897   6
  -1 -12  -1 517.006 23.0262   5
   1 -12   1 483.422 22.2563  16
   1  12   1 526.737 23.6685   9
   1  12   1 497.655 23.0429  10
   1 -12   2 270.861 13.9438  14
   1 -12   2 240.792 12.9567  15
   1  12   2 284.518 12.7810   1
   1 -12   2 281.209 13.0630   5
  -1 -12  -2 266.380 12.5606   1
  -1  12  -2 263.844 13.8191   3
  -1  12  -2 290.468 12.3849   9
  -1  12  -2 265.355 13.9463   4
  -1  12  -2 276.581 13.8750  12
   1  12   2 285.988 13.2666   6
   1 -12   2 246.534 12.7927   6
  -1 -12  -2 170.428 10.4819   3
  -1 -12  -2 266.037 13.6277   6
   1  12   2 275.978 10.6232   3
   1 -12   2 257.604 13.0973   4
  -1 -12  -2 246.333 13.2572  16
  -1 -12  -2 244.555 13.9491  14
  -1  12  -2 261.491 13.6555   1
   1  12   2 275.745 13.7617   9
   1  12   2 263.733 13.1242   5
  -1 -12  -2 139.854 10.6703   8
  -1  12  -2 270.628 13.2724   8
  -1 -12  -2 278.099 13.7468   5
   1 -12   2 268.320 13.1939   1
   1 -12   2 270.669 11.9348   9
   1 -12   3 375.742 18.1289  15
  -1 -12  -3 376.326 18.5788   6
   1  12   3 371.193 18.4313   9
  -1 -12  -3 353.924 16.8286   1
   1  12   3 364.749 16.9251   1
  -1 -12  -3 289.255 17.0730  16
  -1 -12  -3 383.108 18.6748  14
  -1 -12  -3 355.683 18.3485   5
  -1  12  -3 349.428 18.4752   3
  -1  12  -3 358.236 18.0680   1
  -1  12  -3 379.029 18.4158  12
  -1 -12  -3 338.584 15.6847   8
  -1  12  -3 334.877 18.1453   8
  -1  12  -3 368.560 16.4028   9
  -1  12  -3 388.529 19.0745   4
   1  12   4 12.5065 5.71869   9
   1  12   4 10.4671 4.33021   1
  -1  12  -4 6.04152 5.44124   8
  -1  12  -4 11.7178 5.52762   1
  -1 -12  -4 7.26348 4.84903  16
  -1  12  -4 4.72735 6.05481   4
  -1 -12  -4 0.46856 5.68112  14
  -1  12  -4 13.3804 6.36760  12
   1 -12   4 17.8531 5.84714  15
  -1  12  -4 13.5091 5.99223  16
  -1 -12  -4 4.34451 5.34180   5
  -1 -12  -4 9.18933 5.89128   6
  -1  12  -4 6.50623 5.94985   3
  -1 -12  -4 9.63720 6.03544  11
   1  12   5 1212.78 50.1348   9
   1 -12   5 1242.90 51.1132  13
  -1  12  -5 1124.01 50.9200   8
  -1  12  -5 1067.53 50.5876  16
   1 -12   5 1137.55 50.4623  15
  -1 -12  -5 1118.43 49.2228  16
  -1 -12  -5 1142.66 50.6214  14
  -1 -12  -5 1111.54 50.7764   6
  -1  12  -5 1198.93 51.3801   3
  -1  12  -5 977.800 50.5810   4
  -1  12  -5 1162.09 49.7157   1
  -1  12  -5 1129.12 50.4734  12
  -1 -12  -5 1127.82 50.8101   5
  -1 -12  -5 1142.74 50.1464  11
   1 -12   6 708.570 32.4488  13
  -1 -12  -6 655.313 30.3439  16
  -1  12  -6 597.692 31.8260   3
   1 -12   6 683.972 31.9093  15
  -1  12  -6 647.877 31.7032  12
  -1  12  -6 572.325 31.9032  16
  -1 -12  -6 695.138 31.3634  11
  -1 -12  -6 668.866 31.7661  14
  -1  12  -6 636.673 31.9704   8
  -1  12  -6 501.014 31.0876   4
   1  12   6 673.994 30.9433   9
  -1  12  -6 674.307 30.7589   1
  -1 -12  -7 196.380 14.5744  14
  -1  12  -7 184.938 14.0333  12
   1 -12   7 193.989 14.7819  15
   1 -12   7 215.795 15.7559  13
  -1  12  -7 129.173 14.0308   4
  -1  12  -7 164.601 14.3203   3
  -1  12  -7 126.120 14.0880  16
  -1 -12  -7 167.640 13.4198  11
  -1  12  -7 220.843 15.3816   8
  -1  12  -8 302.925 20.4044   8
  -1  12  -8 296.522 18.6573  12
   1 -12   8 319.906 20.3518  13
  -1 -12  -8 327.550 19.8368  14
  -1  12  -8 250.937 19.3881  16
   1 -12   8 334.072 20.2408  15
  -1  12  -8 242.026 18.6340   3
  -1 -12  -8 309.380 19.1091  11
  -1  12  -9 22.7513 10.7158   8
  -1  12  -9 54.8853 11.4581   3
   1 -12   9 58.3003 11.6778  15
  -1 -12  -9 68.8394 11.8143  14
   1 -12   9 51.3788 12.5428  13
  -1 -12 -10 59.2463 12.3136  14
  -1  12 -10 39.2862 11.9893   8
   1 -12  10 54.8094 13.7194  13
   1 -12  10 65.4456 12.8364  15
  -1  12 -10 28.3447 11.4630   3
  -1 -12 -11 72.6639 13.3131  14
   1 -12  11 38.2792 12.2847  15
   1 -12  11 55.1215 14.2699  13
  -1  12 -11 16.9803 12.4766   4
  -1  12 -11 41.1026 13.1994   8
   1  13 -12 43.8879 13.5740   3
   1  13 -12 15.2431 13.2939   4
  -1 -13  12 21.1664 11.7507  15
  -1 -13  12 40.4658 12.3704   7
   1  13 -11 14.6612 11.3332   8
   1  13 -11 4.41211 11.6473   4
  -1 -13  11 13.1917 10.6169  15
   1  13 -11 4.95857 11.0182   3
  -1 -13  10 0.87310 10.0576  15
   1  13 -10 28.0083 10.8556   8
   1  13 -10 9.15492 10.2959  12
   1  13 -10 8.36195 9.56756   3
   1 -13 -10 14.8625 10.0403  14
  -1  13   9 675.071 33.3148   9
   1  13  -9 641.531 34.6894   8
   1  13  -9 689.060 34.4452  12
  -1 -13   9 588.840 33.8923  15
   1 -13  -9 676.362 34.6404   6
   1 -13  -9 626.630 34.2343   5
   1  13  -9 664.519 34.7993   3
   1  13  -9 700.137 33.7195   1
   1 -13  -9 708.361 33.6660  14
   1  13  -8 34.9719 9.22597   8
  -1 -13   8 32.6547 9.67984  15
   1 -13  -8 27.1978 8.98808   6
   1  13  -8 27.6277 9.56011   3
   1 -13  -8 28.5679 8.62916  14
   1 -13  -8 25.7194 8.89194   5
   1  13  -8 27.3948 8.40357   1
   1  13  -8 38.6483 9.73528  12
  -1  13   8 31.8804 8.45791   9
  -1  13   7 242.716 15.8063   9
   1  13  -7 223.117 15.7470   8
   1 -13  -7 240.566 15.2026  14
   1  13  -7 235.062 15.5621   1
   1 -13  -7 233.386 15.9157   6
   1  13  -7 222.260 16.2974   3
   1 -13  -7 247.574 15.9504   5
   1  13  -7 234.332 15.9927  12
  -1 -13   7 235.419 16.0200  15
   1  13  -7 167.103 15.5899   4
  -1 -13   6 79.9224 9.66431  15
   1 -13  -6 89.7697 9.56605   5
   1  13  -6 86.1701 9.64828   8
   1  13  -6 64.8105 9.91595  12
   1 -13  -6 86.6733 9.01330  14
  -1  13   6 69.1779 8.70422   9
   1 -13  -6 81.2270 7.99334  11
   1  13  -6 75.1790 10.0359   3
   1  13  -6 83.7483 9.41047   1
   1 -13  -6 113.213 9.87786   6
  -1  13   6 89.1985 8.83361   1
  -1  13   5 106.185 9.46517   9
   1  13  -5 95.6529 9.11874   8
   1 -13  -5 94.6548 9.30584   5
   1  13  -5 88.0247 9.69250   1
   1 -13  -5 106.856 9.90355   6
  -1  13   5 100.098 9.01218   1
   1 -13  -5 102.645 9.19850  14
   1  13  -5 106.456 9.85023   3
   1  13  -5 116.907 8.27754   9
   1  13  -5 94.9343 9.53115  12
  -1 -13   5 100.330 9.74730  15
   1  13  -5 112.629 9.83954   4
   1 -13  -5 88.2080 7.87795  11
   1 -13  -4 4616.15 187.395   6
   1  13  -4 4711.18 187.509   1
  -1 -13   4 4540.18 187.053  14
  -1 -13   4 4515.14 187.199  15
   1  13  -4 4533.56 187.336   8
   1  13  -4 4404.92 187.420   4
   1  13  -4 4575.88 186.409   9
  -1  13   4 4510.44 185.472   3
   1  13  -4 4539.17 187.726   3
  -1  13   4 4682.64 186.826   1
   1 -13  -4 4649.77 186.840  14
   1 -13  -4 4528.68 187.343   5
  -1  13   4 4565.91 187.417   9
   1  13  -4 4484.93 187.484  12
   1 -13  -4 4726.65 185.994  11
  -1 -13   4 4521.59 185.683   9
   1  13  -3 237.736 13.6796   8
  -1 -13   3 239.393 12.7216   8
   1 -13  -3 245.158 14.0028   6
  -1  13   3 260.326 14.0508   9
   1  13  -3 247.106 14.1170   1
   1 -13  -3 231.483 13.4976  14
  -1  13   3 248.658 11.1337   4
  -1 -13   3 238.182 13.6092  15
  -1 -13   3 246.153 12.6544   9
  -1  13   3 238.953 12.1887   3
   1  13  -3 229.904 13.7546   3
   1  13  -3 245.082 13.1758   9
   1 -13  -3 215.791 10.6766  16
  -1  13   3 258.808 12.3411  10
  -1  13   3 254.854 13.7602   1
   1  13  -3 228.237 13.9455  12
  -1 -13   3 239.058 11.1590   6
   1 -13  -3 244.889 13.9860   5
   1  13  -3 231.588 13.6690   4
  -1 -13   3 237.599 13.9311  14
  -1 -13   3 241.880 11.1637   5
  -1 -13   2 11.9445 4.23935   7
   1 -13  -2 1.10093 4.82093   6
  -1  13   2 4.84214 2.82660   4
  -1  13   2 4.71780 4.14499  10
  -1  13   2 6.23844 5.18839   9
   1  13  -2 3.51306 3.00594   6
   1 -13  -2 0.30348 4.59677   1
   1 -13  -2 1.53293 4.25383   3
  -1  13   2 9.00024 4.89763   5
  -1  13   2 1.04331 5.11991   1
   1  13  -2 0.74878 4.95794   1
  -1 -13   2-2.30526 5.24791  10
  -1 -13   2 6.42638 3.18919   6
  -1 -13   2 3.98328 5.76150  14
   1  13  -2 7.82015 5.06102  12
  -1  13   2 2.60712 5.11787  14
   1  13  -2 2.34789 4.97002   9
  -1  13   2 5.25608 3.95676   3
   1 -13  -2 6.02432 5.63060  14
  -1 -13   2 2.33132 4.46797  12
   1  13  -2 10.3048 4.84642   4
   1  13  -2 4.73313 4.52227   3
  -1  13   2 6.18380 5.07442   6
  -1 -13   2 3.86706 4.52221   9
   1  13  -2 4.94241 2.99824   5
   1  13  -2 3.44964 4.56246  15
  -1 -13   2 2.47179 4.17975   3
   1 -13  -2 2.53687 2.89366  16
  -1 -13   2 7.41473 3.11361   5
  -1 -13   2 3.76288 5.06869  15
   1 -13  -2 9.52913 5.09949   5
   1 -13  -2 3.05520 3.53551   4
  -1 -13   1 113.293 7.22301   7
  -1  13   1 127.958 8.19809   5
  -1 -13   1 105.378 6.96450   3
   1 -13  -1 84.2058 5.58908   8
  -1 -13   1 118.960 7.99927   1
  -1 -13   1 117.659 9.17883  10
   1 -13  -1 92.6356 6.80260   4
   1  13  -1 113.021 7.65921  15
   1 -13  -1 125.666 8.27410  10
  -1 -13   1 113.814 6.73961   5
   1 -13  -1 92.0066 7.72298   5
   1  13  -1 118.116 8.19468  12
  -1  13   1 106.598 6.77643   4
   1 -13  -1 103.331 8.04880   6
  -1 -13   1 106.210 8.73963  14
   1 -13  -1 106.739 7.88228   1
   1  13  -1 118.630 8.47238  14
  -1  13   1 110.824 6.02522  15
   1  13  -1 111.139 8.67386   9
   1  13  -1 96.9158 6.64179   5
   1  13  -1 111.661 7.57598   3
  -1  13   1 100.245 7.43867   3
  -1 -13   1 94.4682 6.61452   4
   1  13  -1 106.176 6.69583   6
  -1 -13   1 104.064 6.74756   8
  -1  13   1 101.222 5.70997   8
  -1  13   1 113.926 8.26702   1
   1 -13  -1 124.567 9.27305  14
  -1 -13   1 109.799 7.85468   9
   1  13  -1 100.547 8.13834   1
  -1  13   1 122.744 8.39582  14
  -1  13   1 127.278 8.28533   6
  -1 -13   1 112.566 6.85521   6
  -1  13   1 108.898 8.18056   9
  -1 -13   0 141.327 8.36800   8
  -1  13   0 168.343 8.78431   8
  -1  13   0 161.874 10.1144  14
   1 -13   0 162.892 9.96235  10
  -1 -13   0 176.717 9.75028   1
  -1 -13   0 163.535 9.37788   6
  -1  13   0 161.235 10.5914   1
  -1 -13   0 168.708 8.75445   7
   1  13   0 175.592 9.05065   3
  -1  13   0 158.319 9.98704   3
   1  13   0 183.026 10.5769  14
  -1  13   0 174.994 9.60758   4
   1 -13   0 158.200 8.63754  16
   1  13   0 161.804 10.6319   9
   1 -13   0 153.167 9.58434   3
   1  13   0 166.536 10.1617   1
   1  13   0 158.216 9.17412   5
   1 -13   0 160.018 9.32895   4
   1 -13   0 159.556 9.95711   1
  -1 -13   0 150.225 11.0291  14
   1 -13   0 151.656 9.87086   6
   1  13   0 188.801 10.4970  10
  -1  13   0 168.651 10.0423   9
  -1 -13   0 183.810 8.37636   4
  -1 -13   0 157.889 8.72816   3
  -1 -13   0 161.702 10.3485  16
   1 -13   0 155.293 9.89464   5
  -1 -13   0 168.786 9.47829   5
   1  13   0 158.441 9.16176   6
  -1 -13   0 165.904 10.7863  10
   1 -13   0 169.048 8.88519  15
   1 -13   0 186.079 11.0079  14
   1 -13   0 163.982 8.59993   8
   1  13   0 174.363 9.57792  15
  -1 -13   0 154.998 10.1892   9
   1  13   0 167.877 9.69231  12
   1  13   1 8.13992 2.58484   7
  -1  13  -1 8.27673 3.81172   8
   1  13   1 14.0177 5.30657  10
  -1  13  -1 1.88622 4.38229   9
  -1 -13  -1 12.0435 5.89995  14
  -1 -13  -1 7.00041 4.66419   5
   1 -13   1 5.40194 3.70406  16
  -1 -13  -1 8.75073 2.00674   4
   1 -13   1 8.34615 4.47177   5
  -1 -13  -1 9.22363 2.98969   3
   1  13   1 14.9008 4.98415   1
   1 -13   1 7.41225 4.50993   6
   1 -13   1 8.09031 3.92276   9
   1 -13   1 5.48562 5.44847  14
  -1 -13  -1 3.05450 2.03664   4
  -1  13  -1 1.05880 4.85305   3
  -1  13  -1 2.58873 5.11268  12
  -1  13  -1 9.37333 5.50522   1
   1  13   1 9.81424 3.73446  12
   1  13   1 7.36097 2.93474   3
   1 -13   1 8.04630 4.09710  15
  -1  13  -1 5.74999 4.37788   4
   1  13   1 8.23762 5.04177   9
   1 -13   1 5.35201 4.46761   3
  -1 -13  -1 5.16630 4.45108   6
   1 -13   1 4.65222 3.41171   8
  -1  13  -2 4658.60 172.740   8
   1  13   2 4869.96 172.251   1
  -1  13  -2 4818.82 171.864   9
   1 -13   2 4806.48 172.352   6
   1 -13   2 4823.16 172.400   5
  -1  13  -2 4724.77 173.458  12
   1  13   2 4857.02 173.452   9
  -1  13  -2 4678.09 173.396   3
  -1  13  -2 4676.69 173.317   4
   1 -13   2 4824.07 173.415  14
   1  13   2 4627.12 171.267  12
  -1 -13  -2 4236.19 172.233  16
  -1  13  -2 4795.91 173.224   1
   1 -13   2 4734.16 171.406   9
  -1 -13  -2 4663.08 173.342  14
   1 -13   2 4754.73 172.621  15
  -1 -13  -2 4883.60 173.140   5
  -1 -13  -2 5039.63 172.119   1
  -1 -13  -2 4781.08 173.074   6
   1 -13   3 40.6027 6.00650  15
  -1  13  -3 36.4431 6.80005   3
  -1  13  -3 35.2326 5.89932   8
  -1 -13  -3 24.5033 5.41462  16
   1 -13   3 28.3750 5.34251   6
  -1  13  -3 37.6216 6.55165   4
  -1  13  -3 44.8662 6.66015   1
   1 -13   3 27.3091 5.14484   5
  -1 -13  -3 36.9830 6.63584  14
  -1  13  -3 32.8721 7.03540  12
   1  13   3 30.4956 5.20051   1
   1  13   3 31.9667 6.29216   9
  -1 -13  -3 27.5320 6.22451   5
  -1  13  -3 36.3894 4.63270   9
  -1 -13  -3 29.2836 4.89469   1
  -1 -13  -3 24.1459 5.91676   6
  -1  13  -4 151.958 11.2025   8
   1 -13   4 139.937 10.7936  15
  -1 -13  -4 139.461 10.6670   6
  -1 -13  -4 121.125 9.64665  16
  -1  13  -4 151.590 11.1189  12
  -1 -13  -4 152.712 11.0173   5
  -1  13  -4 153.849 11.3017   3
  -1 -13  -4 142.376 11.4245  14
  -1  13  -4 154.959 10.5569   1
  -1  13  -4 138.222 11.2171   4
   1  13   4 156.816 11.0386   9
  -1 -13  -4 135.936 10.5441  11
   1  13   4 156.013 9.22959   1
  -1  13  -5 93.2929 9.05984   1
  -1  13  -5 106.518 9.96185   8
  -1 -13  -5 81.2227 9.77268   6
  -1  13  -5 103.144 10.1845   3
   1  13   5 113.262 9.53104   9
  -1 -13  -5 109.182 10.0837  14
   1 -13   5 109.515 10.0177  15
  -1 -13  -5 89.5159 9.97486   5
  -1 -13  -5 90.2483 9.45152  11
  -1  13  -5 99.8722 9.52987  12
  -1  13  -5 91.1236 9.83420  16
  -1 -13  -5 89.1620 8.35421  16
  -1  13  -5 89.0497 9.95497   4
  -1  13  -6 66.1606 10.3571   3
   1 -13   6 77.7138 10.1512  15
  -1  13  -6 84.1902 10.3440  12
  -1 -13  -6 96.1033 10.6773  14
  -1 -13  -6 89.9092 9.61454  11
  -1  13  -6 66.5080 9.69421   8
  -1  13  -6 73.6261 10.4073   4
  -1  13  -6 80.6426 10.4459  16
   1  13   6 91.4773 9.60573   9
  -1  13  -6 84.7150 9.28962   1
   1 -13   7 91.1002 12.2838  13
  -1 -13  -7 89.4723 10.4883  11
   1 -13   7 99.7668 11.1198  15
  -1  13  -7 48.0733 10.0104  12
  -1  13  -7 40.1015 10.6645   3
  -1  13  -7 50.6137 10.6589   4
  -1  13  -7 67.4225 10.6452   8
  -1 -13  -7 99.7954 11.0872  14
   1 -13   8 5.52699 9.13728  15
  -1 -13  -8-1.49043 8.95639  14
  -1 -13  -8 11.0729 8.35831  11
  -1  13  -8-1.39576 8.38797  12
  -1  13  -8 3.27733 8.62425   3
   1 -13   8 18.3250 11.2372  13
  -1  13  -8 17.4788 9.37136   8
   1 -13   9 6.95919 9.54904  15
  -1  13  -9 3.85411 9.64404   8
   1 -13   9-1.66286 11.3925  13
  -1 -13  -9 0.81690 9.90844  14
  -1  13  -9-4.41364 10.2644   3
   1 -13  10 6.29257 12.6606  13
   1 -13  10 4.74048 10.3809  15
  -1 -13 -10 8.91367 10.6859  14
  -1  13 -10 5.24560 10.7224   8
  -1  13 -10 10.3355 10.9008   3
   1 -13  11 9.63081 13.6805  13
  -1  13 -11 4.49911 11.7968   8
  -1  13 -11 11.5489 12.8246   4
   1 -13  11-3.05692 11.3795  15
  -1 -13 -11-1.92168 11.7928  14
  -1 -14  12 93.4510 14.2144   7
   1  14 -12 84.2793 14.4605   3
  -1 -14  12 73.5276 13.6813  15
   1  14 -11 7.43996 10.7207   8
   1  14 -11 15.2224 10.7527   3
   1  14 -11 7.87411 11.4232   4
  -1 -14  11 11.4847 10.6659  15
   1  14 -10 28.9975 10.7851  12
   1  14 -10 33.3962 11.5526   8
   1 -14 -10 30.0739 10.2866  14
   1  14 -10 30.4512 11.1400   3
  -1 -14  10 38.9891 11.3702  15
   1  14  -9 390.448 24.5855   8
   1 -14  -9 376.283 24.2284   6
  -1  14   9 434.418 23.5898   9
   1  14  -9 385.734 24.7541   3
   1  14  -9 420.390 24.3809  12
   1 -14  -9 416.059 24.4127   5
   1  14  -9 420.554 23.7544   1
  -1 -14   9 365.898 23.6257  15
   1 -14  -9 416.962 23.4845  14
  -1  14   8 15.8981 8.05999   9
   1  14  -8 27.5754 9.18025   8
   1 -14  -8 16.2166 8.43848   5
   1 -14  -8 16.8267 8.61076  14
   1  14  -8 16.9426 8.95760  12
   1  14  -8 21.5208 8.63437   1
  -1 -14   8 5.18304 8.56636  15
   1 -14  -8 6.64730 8.45521   6
   1  14  -8 19.4840 9.82070   3
   1  14  -7 215.877 16.2059   3
   1 -14  -7 220.537 15.1092   5
   1  14  -7 211.779 15.2778   8
   1 -14  -7 238.486 15.3726   6
  -1  14   7 213.002 14.8482   9
   1  14  -7 208.074 14.8825   1
  -1 -14   7 184.109 15.2221  15
   1  14  -7 198.752 15.2428  12
   1  14  -7 174.699 15.3650   4
   1 -14  -7 208.980 14.4448  14
   1  14  -6 144.582 11.7578   1
   1 -14  -6 165.273 12.2760   6
   1 -14  -6 134.231 11.1111  14
   1  14  -6 90.2596 11.2666   3
   1  14  -6 156.449 12.1301   8
   1 -14  -6 140.082 10.0605  11
   1  14  -6 135.081 12.4779  12
  -1  14   6 125.825 11.3716   9
   1 -14  -6 149.512 11.8271   5
  -1  14   6 136.216 10.6836   1
  -1 -14   6 125.490 11.8215  15
  -1  14   5 655.400 30.9844   9
   1  14  -5 608.728 30.9755   8
   1 -14  -5 644.871 30.2694  14
   1 -14  -5 648.676 30.9286   6
   1  14  -5 643.942 30.8069   1
  -1 -14   5 628.001 30.8168  15
   1  14  -5 612.263 30.8359  12
   1  14  -5 621.603 31.0978   4
   1 -14  -5 661.436 29.3232  11
   1 -14  -5 635.951 30.8519   5
   1  14  -5 662.497 29.5590   9
  -1 -14   5 603.088 30.4285  14
  -1  14   5 724.029 30.5427   1
   1  14  -5 625.292 31.2861   3
   1  14  -4 212.787 12.0149   9
  -1 -14   4 176.673 12.4041  15
  -1  14   4 178.961 12.0845   1
   1 -14  -4 199.821 12.5622  14
   1  14  -4 179.018 12.9642   3
   1 -14  -4 202.521 13.0009   6
  -1 -14   4 194.081 12.9127  14
   1  14  -4 196.728 13.0014  12
   1 -14  -4 195.898 12.9069   5
   1  14  -4 186.117 12.5004   8
  -1  14   4 213.338 13.1509   9
   1  14  -4 206.167 12.6219   1
   1  14  -4 194.205 12.7073   4
   1  14  -3 16.2692 5.67322   3
   1 -14  -3 15.1252 5.66861   5
   1 -14  -3 10.3285 5.92833  14
   1  14  -3 5.21545 6.03899  12
   1  14  -3 6.97998 6.09438   1
  -1 -14   3 9.83471 4.94150   9
  -1 -14   3 7.44437 5.23636   7
   1  14  -3 11.1952 5.12345   9
   1 -14  -3 5.84461 4.43748   3
  -1 -14   3 11.2120 5.99736  14
   1  14  -3 9.42603 5.76730   4
  -1  14   3 13.3383 4.25378   3
   1 -14  -3 11.2295 5.48969   6
  -1  14   3 19.5541 4.69191  10
  -1  14   3 19.0629 5.70522   1
  -1 -14   3 8.68695 6.00450  15
  -1  14   3 11.7764 6.03828   9
  -1  14   2 25.4442 6.02314   9
   1  14  -2 28.8027 5.36624  15
   1  14  -2 35.8354 5.34083   3
  -1 -14   2 16.9886 4.21751   3
  -1 -14   2 31.5871 6.31220  10
   1 -14  -2 20.3405 4.03600   4
   1  14  -2 31.0446 5.83434   9
   1 -14  -2 26.8642 5.06737   3
   1  14  -2 20.8535 5.86617   1
  -1 -14   2 32.4669 6.66946  14
   1 -14  -2 21.3909 5.56350   6
   1  14  -2 21.5454 5.10868  12
   1  14  -2 25.9370 3.74451   5
   1  14  -2 31.1182 5.47280   4
  -1  14   2 27.5771 5.81105   1
  -1 -14   2 34.2234 3.92200   5
  -1 -14   2 25.5113 5.08882   7
   1 -14  -2 19.5830 6.11804  14
  -1  14   2 31.9490 4.89417  10
  -1 -14   2 38.4760 3.92999   6
  -1 -14   2 24.6940 4.29382   8
   1  14  -2 28.0986 3.80782   6
   1 -14  -2 24.8591 5.43154   5
  -1  14   2 23.7738 4.57389   3
  -1 -14   2 26.3096 5.76249  15
   1 -14  -2 18.7745 3.49596  16
  -1  14   2 36.1025 3.69604   4
  -1 -14   2 26.9888 5.10633   9
  -1  14   1 1752.82 73.9007   9
  -1  14   1 1725.71 71.8520   8
  -1 -14   1 1703.23 72.6270   8
  -1  14   1 1794.93 73.4981   5
   1 -14  -1 1876.62 74.1151   6
   1 -14  -1 1534.99 71.6604   8
   1  14  -1 1766.12 74.1039   1
  -1  14   1 1776.01 73.4845   6
  -1 -14   1 1796.27 73.0062   7
  -1 -14   1 1809.73 72.7628   5
   1  14  -1 1791.84 73.8187  12
   1  14  -1 1843.32 73.2960  15
  -1 -14   1 1807.30 72.7613   6
   1 -14  -1 1738.51 72.6167   4
  -1  14   1 1768.71 73.3682   3
   1  14  -1 1714.72 72.5114   5
   1 -14  -1 1909.12 73.5921  10
   1 -14  -1 1830.83 74.0612   5
   1 -14  -1 1879.00 74.4397  14
  -1 -14   1 1755.43 72.9175   3
  -1 -14   1 1814.94 74.3571  10
   1  14  -1 1833.23 74.1903   9
   1  14  -1 1698.44 72.4817   6
  -1  14   1 1866.75 72.7862   4
  -1 -14   1 1823.45 74.3893  14
  -1 -14   1 1814.44 72.7305   4
  -1  14   1 1711.46 74.0614   1
   1  14  -1 1800.98 73.4523   3
   1  14   0 558.251 24.0626   3
  -1 -14   0 500.691 23.3542   8
  -1  14   0 521.212 23.7119   8
   1 -14   0 546.112 24.9189   5
  -1 -14   0 590.879 24.5969   6
   1  14   0 546.230 24.2669  15
   1  14   0 546.249 24.6396  12
  -1 -14   0 531.232 23.6779   7
  -1 -14   0 562.139 25.7281  10
   1 -14   0 550.508 24.8997  10
  -1 -14   0 564.239 24.7229   1
  -1 -14   0 538.854 23.2979   4
   1 -14   0 517.907 24.4637   3
   1 -14   0 557.355 23.6526   8
  -1  14   0 532.156 25.4039   1
  -1  14   0 560.599 25.1599   3
   1 -14   0 553.666 23.8445  15
  -1  14   0 517.572 24.8498   9
   1 -14   0 527.867 23.6103  16
  -1 -14   0 529.822 23.7645   3
   1 -14   0 541.266 24.1751   4
   1 -14   0 538.643 25.6566  14
  -1 -14   0 576.344 25.1564  16
   1  14   0 528.653 24.0883   6
  -1  14   0 567.415 24.4982   4
   1  14   0 536.722 24.0998   5
  -1 -14   0 540.182 24.3998   5
   1 -14   0 540.667 24.9062   6
  -1 -14   0 579.029 26.0137  14
   1  14   0 535.981 25.5376   9
   1  14   0 563.739 25.3656   1
  -1  14  -1 704.724 33.1162  12
  -1  14  -1 761.134 33.1723   1
   1  14   1 745.842 32.4977   1
  -1 -14  -1 769.716 32.5411   6
   1 -14   1 764.301 31.6737   8
   1 -14   1 772.514 32.0559  15
   1  14   1 739.851 31.7699  12
   1  14   1 751.228 30.9887   3
  -1  14  -1 747.986 32.2419   9
   1 -14   1 782.796 33.2938  14
   1 -14   1 789.027 32.5028   5
   1  14   1 768.586 33.3670   9
  -1  14  -1 781.687 33.0683   3
  -1  14  -1 733.454 32.0541   8
  -1 -14  -1 579.985 30.0957   4
   1 -14   1 751.416 32.3825   6
  -1 -14  -1 797.061 32.6777   5
  -1 -14  -1 770.673 30.9354   3
   1 -14   1 742.116 31.7672   9
   1 -14   1 720.184 31.7042  16
  -1  14  -1 773.518 32.6955   4
  -1 -14  -1 753.529 33.3457  14
  -1  14  -2 769.746 32.4629   9
  -1 -14  -2 759.777 33.3887   6
   1 -14   2 724.699 32.6243   6
  -1 -14  -2 788.032 32.5104   1
   1  14   2 763.421 31.8349  12
  -1 -14  -2 758.450 34.0736  14
  -1  14  -2 781.472 33.9804  12
   1 -14   2 711.137 32.8150  15
   1 -14   2 748.850 32.7241   5
   1 -14   2 757.086 33.8369  14
  -1 -14  -2 754.069 33.0363  16
   1  14   2 543.513 31.7775  16
   1  14   2 765.122 33.8962   9
   1  14   2 776.601 32.7787   1
  -1  14  -2 758.577 33.6325   1
  -1  14  -2 734.576 33.0071   8
  -1  14  -2 737.063 33.5521   4
  -1 -14  -2 766.651 33.3764   5
  -1  14  -2 773.491 33.8803   3
  -1 -14  -3 953.358 41.8050  16
  -1 -14  -3 946.663 42.7790  14
  -1  14  -3 1070.43 43.3862   3
   1  14   3 988.170 42.8143   9
   1 -14   3 876.881 41.4046   6
   1 -14   3 906.386 42.1791  15
  -1  14  -3 978.992 41.0214   9
  -1  14  -3 963.186 42.9547  12
  -1  14  -3 1006.94 42.8212   1
  -1  14  -3 955.721 43.1932   4
   1  14   3 1000.87 41.4643   1
   1 -14   3 936.735 42.7639  14
   1 -14   3 912.973 41.4899   5
  -1 -14  -3 997.355 42.8349   6
  -1  14  -3 947.570 42.5741   8
  -1 -14  -3 965.247 42.7066   5
  -1  14  -4 501.988 25.6640   3
  -1 -14  -4 519.442 25.5200   6
   1  14   4 553.456 25.4487   9
  -1  14  -4 511.406 24.9893   1
  -1  14  -4 477.903 25.3084   8
  -1 -14  -4 532.736 25.1563  11
  -1 -14  -4 526.153 25.6230   5
  -1  14  -4 499.319 25.7077   4
  -1  14  -4 494.777 25.2674  12
   1 -14   4 499.385 25.0171  15
  -1 -14  -4 473.107 23.8686  16
  -1 -14  -4 545.336 25.6446  14
  -1  14  -5 72.7283 8.85728   1
  -1  14  -5 79.5305 9.15257   8
  -1 -14  -5 80.6925 7.88759  16
  -1 -14  -5 69.6457 9.20822   6
  -1  14  -5 70.6202 9.33108  12
  -1 -14  -5 61.5692 8.67970  11
  -1  14  -5 83.6878 9.87040   3
  -1 -14  -5 71.9653 9.64132  14
  -1 -14  -5 74.2031 9.38486   5
   1  14   5 67.6018 8.85930   9
  -1  14  -5 71.7888 9.56613   4
   1 -14   5 73.5246 9.39414  15
   1  14   6 580.448 27.4773   9
  -1  14  -6 539.203 28.0839  12
  -1  14  -6 557.353 28.6740   8
  -1  14  -6 553.800 27.2243   1
   1 -14   6 546.541 28.0028  15
  -1 -14  -6 607.123 28.6253  14
  -1  14  -6 533.273 28.3887   3
  -1 -14  -6 582.341 27.7879  11
  -1 -14  -6 556.229 28.3593   5
  -1 -14  -7 333.643 19.8939  11
  -1  14  -7 263.587 19.9616   4
  -1  14  -7 356.191 21.5402   8
   1 -14   7 344.423 20.6113  15
  -1 -14  -7 362.199 20.7659  14
  -1  14  -7 317.811 21.0161   3
  -1  14  -7 351.801 20.6417  12
   1  14   7 362.181 19.8569   9
  -1  14  -8 49.8579 10.9199   8
  -1 -14  -8 58.2156 10.8495  14
   1 -14   8 26.4761 10.0518  15
  -1  14  -8 53.0777 9.89931  12
  -1 -14  -8 49.7638 9.90814  11
  -1  14  -8 32.9396 9.75389   3
  -1 -14  -9 94.2328 12.6756  14
  -1  14  -9 99.8711 13.2182   8
  -1  14  -9 61.0380 12.3106   3
   1 -14   9 87.2738 13.9438  13
   1 -14   9 72.4245 12.6507  15
   1 -14  10 5.76053 10.7817  15
  -1  14 -10-0.96840 10.7229   3
   1 -14  10-1.82626 12.3950  13
  -1 -14 -10 0.89863 10.5841  14
  -1  14 -10 8.50914 11.1198   8
  -1  14 -11 4.70716 13.3444   4
  -1 -14 -11 28.9083 12.6454  14
  -1  14 -11 19.3435 12.2922   8
   1 -14  11 18.5409 12.2752  15
  -1 -15  11-12.6225 11.2908  15
   1  15 -11-3.43601 12.0505   4
   1  15 -11-7.25919 11.4171   3
   1  15 -11 12.9399 11.1645   8
   1  15 -11-2.77279 10.3796  12
   1 -15 -10 12.9806 9.68939  14
   1  15 -10 13.1024 10.4591  12
  -1 -15  10 9.02174 10.4526  15
   1  15 -10 7.98228 10.2113   8
   1  15 -10 36.0640 11.8372   3
   1  15  -9 22.1008 10.5481  12
  -1  15   9 22.5147 9.52116   9
   1  15  -9 10.9568 9.19726   8
  -1 -15   9 23.2281 10.1101  15
   1  15  -9 21.7750 11.2852   3
   1 -15  -9 18.1977 9.52599  14
   1  15  -9 25.9376 9.57442   1
   1 -15  -9 8.33993 9.77261   6
   1 -15  -9 7.48300 9.07372   5
   1 -15  -8 19.1673 8.39873  14
  -1 -15   8 20.4504 9.03658  15
  -1  15   8 3.43228 8.05286   9
   1 -15  -8 28.1223 9.31014   6
   1 -15  -8 18.9636 9.00526   5
   1  15  -8 20.0878 10.2475   3
   1  15  -8 24.3270 9.29028  12
   1  15  -8 7.61430 8.20213   1
   1  15  -8 19.8505 9.13162   8
  -1  15   7 927.614 43.0280   9
   1 -15  -7 988.089 43.5903   5
   1  15  -7 945.266 44.0371   8
   1  15  -7 845.772 43.3853   3
  -1 -15   7 981.490 43.6531  15
   1 -15  -7 951.213 42.5470  14
   1  15  -7 996.367 43.8848  12
   1  15  -7 953.804 43.1162   1
   1 -15  -7 992.892 43.5755   6
  -1  15   6 7.81839 6.33467   1
  -1 -15   6 17.9037 7.66759  15
   1  15  -6 16.4190 7.61779   8
  -1  15   6 17.3224 7.76565   9
   1 -15  -6 14.9922 7.34142   5
   1 -15  -6 15.0098 5.90783  11
   1  15  -6 8.86254 8.14929   3
   1 -15  -6 10.0542 7.02555  14
   1  15  -6 14.7410 7.84921  12
   1  15  -6 11.9410 7.64866   1
   1 -15  -6 21.2502 7.45621   6
  -1  15   5 1675.45 72.9507   9
   1  15  -5 1745.84 71.5371   9
   1 -15  -5 1745.83 72.9580   5
   1  15  -5 1623.90 72.6931   8
  -1 -15   5 1652.39 72.4151  14
   1  15  -5 1450.77 72.4313   4
   1 -15  -5 1692.03 72.1697  14
   1  15  -5 1715.68 72.8829   1
  -1 -15   5 1793.37 73.0458  15
  -1  15   5 1791.82 72.1639   1
   1 -15  -5 1758.61 72.9903   6
   1 -15  -5 1765.78 71.2975  11
   1  15  -5 1552.07 72.9910  12
   1  15  -5 1617.22 73.2004   3
   1 -15  -4 9.63107 6.21403   5
   1  15  -4 14.0458 5.90096   1
   1  15  -4 7.88982 5.80100   8
   1 -15  -4 16.1690 6.42109   6
  -1 -15   4 6.23764 6.17710  14
  -1  15   4 5.21083 5.83456   1
   1  15  -4 8.45206 5.87363   4
  -1  15   4 9.61447 6.36040   9
   1 -15  -4-2.25320 5.91172  14
   1  15  -4 6.23076 6.59796  12
  -1 -15   4 3.93060 5.69156  15
   1  15  -4 6.62341 5.13417   9
   1  15  -4 9.40859 6.30185   3
  -1 -15   3 923.694 41.3597   7
   1  15  -3 914.647 41.2068   9
   1  15  -3 911.440 41.6639   4
   1  15  -3 967.728 42.1433   1
   1 -15  -3 926.877 41.6927   5
   1  15  -3 908.256 41.6592   3
  -1 -15   3 956.562 41.7416  15
   1  15  -3 937.550 42.0320  12
   1 -15  -3 954.435 41.7719  14
  -1 -15   3 921.943 41.7338  14
  -1  15   3 943.661 40.1774   3
   1 -15  -3 945.576 41.7277   6
  -1  15   3 952.302 41.5415   1
  -1  15   3 954.047 42.0106   9
   1 -15  -2 384.943 21.6033  16
  -1 -15   2 534.328 24.6179  14
   1 -15  -2 535.875 24.4377   6
   1 -15  -2 483.682 23.0682   3
  -1  15   2 509.102 24.1824   1
  -1  15   2 523.114 24.4872   9
   1 -15  -2 537.553 24.6868  14
  -1 -15   2 496.225 22.8568   8
  -1 -15   2 519.508 24.0745  15
  -1  15   2 523.153 23.1324   3
   1 -15  -2 486.458 24.1297   5
   1  15  -2 538.298 24.3630  12
  -1 -15   2 526.706 22.3331   5
  -1 -15   2 522.787 22.3323   6
  -1  15   2 507.388 22.0827   4
   1  15  -2 556.593 24.8248   1
  -1 -15   2 548.919 23.1133   4
  -1 -15   2 518.675 24.6911  10
   1  15  -2 512.415 23.8980   4
  -1 -15   2 521.488 23.6254   7
   1  15  -2 489.048 23.9284   3
   1  15  -2 530.029 24.2419   9
  -1  15   2 533.294 23.0297  10
  -1  15   1 158.797 8.47229   8
  -1 -15   1 163.367 9.33310   8
  -1  15   1 179.992 11.2689   1
   1 -15  -1 177.919 11.5603  14
  -1 -15   1 170.563 9.86808   7
  -1 -15   1 177.779 9.61454   5
  -1  15   1 161.926 11.1028   9
  -1 -15   1 175.994 9.78579   3
  -1 -15   1 181.335 9.69113   6
   1 -15  -1 182.965 11.2145   5
   1  15  -1 174.220 10.7399  12
   1  15  -1 168.701 11.2713   9
  -1 -15   1 177.916 9.57106   4
  -1 -15   1 200.716 12.1292  14
   1  15  -1 161.333 9.35173   6
  -1  15   1 201.763 9.74167   4
   1  15  -1 181.238 11.3985   1
   1  15  -1 178.632 10.1222  15
   1  15  -1 165.403 9.37902   5
   1  15  -1 170.135 10.3372   3
  -1 -15   1 184.530 11.4660  10
   1 -15  -1 163.252 9.52842   4
   1 -15  -1 195.025 11.2809   6
   1 -15  -1 176.600 10.6119  10
  -1  15   1 164.927 10.2495   3
  -1 -15   0 833.188 37.5511   8
   1 -15   0 915.876 37.7940   8
  -1  15   0 897.456 39.6706   1
   1 -15   0 963.681 40.1125  14
  -1 -15   0 918.753 38.6937   6
  -1 -15   0 894.376 37.8800   7
   1 -15   0 915.994 39.2963   6
   1  15   0 892.155 38.2881   3
   1  15   0 944.175 39.6187   1
   1 -15   0 919.293 38.1075  15
  -1 -15   0 649.728 38.5359  16
   1  15   0 930.035 38.5246  15
  -1 -15   0 970.791 40.0257  10
   1 -15   0 883.826 38.2987   4
   1 -15   0 948.880 39.3134  10
  -1 -15   0 949.766 37.6331   4
   1 -15   0 843.118 37.8010  16
  -1 -15   0 941.870 38.7704   5
   1  15   0 892.212 38.3303   5
  -1 -15   0 1002.13 40.4272  14
   1  15   0 891.328 38.3198   6
  -1  15   0 878.224 37.9676   8
   1 -15   0 927.887 39.3197   5
   1  15   0 874.576 38.8251  12
  -1  15   0 900.586 39.2824   3
  -1 -15   0 873.434 37.9517   3
   1  15   0 927.686 39.9807   9
  -1  15   0 904.026 38.6701   4
  -1  15   0 881.963 39.2056   9
  -1  15  -1 2855.05 121.642   8
   1 -15   1 2894.60 121.327   9
   1 -15   1 2883.19 121.218  16
  -1  15  -1 2958.00 122.683   1
   1 -15   1 3089.28 122.096   5
   1 -15   1 3012.64 121.611  15
  -1  15  -1 3014.89 121.951   9
  -1 -15  -1 3136.11 122.230   6
   1  15   1 2952.39 120.653   3
   1 -15   1 2992.47 121.971   6
   1 -15   1 3007.94 122.788  14
  -1 -15  -1 3105.89 123.047  14
  -1 -15  -1 2640.14 121.680  16
  -1 -15  -1 3058.48 122.142   5
  -1  15  -1 2946.64 122.707  12
   1  15   1 2908.57 121.385  12
   1  15   1 3032.44 122.225   1
   1 -15   1 2939.03 121.234   8
  -1  15  -1 3094.78 122.286   4
  -1  15  -1 3043.45 122.594   3
   1  15   1 2947.04 122.858   9
   1  15   2 74.4338 8.00869   9
  -1 -15  -2 82.7240 7.81763   6
   1 -15   2 84.2751 8.38368  14
  -1  15  -2 76.4470 7.09191   8
  -1 -15  -2 87.8359 8.91660  14
   1 -15   2 78.1673 7.21710   6
  -1 -15  -2 85.6530 6.98140   1
  -1  15  -2 77.5110 7.87205   4
  -1  15  -2 76.7138 8.31775   1
   1  15   2 88.5109 6.28440  12
   1 -15   2 85.2732 7.20198   5
  -1  15  -2 78.9430 8.18843  12
   1 -15   2 79.3504 7.31995  15
  -1  15  -2 77.2238 7.90147   3
  -1 -15  -2 88.9790 7.94638   5
  -1  15  -2 88.8633 6.88723   9
   1  15   2 83.2509 7.32660   1
  -1  15  -3 2901.64 123.410   8
   1 -15   3 2970.48 123.145  15
  -1 -15  -3 3064.37 123.718   6
   1 -15   3 2839.02 123.616  14
   1  15   3 3064.74 122.404   1
   1  15   3 3068.30 123.759   9
  -1 -15  -3 2749.75 122.360  16
   1 -15   3 2946.16 122.400   5
  -1  15  -3 2950.62 123.922   3
  -1  15  -3 2925.81 123.485   1
   1 -15   3 3005.47 122.440   6
  -1 -15  -3 3052.71 123.717   5
  -1  15  -3 2876.95 123.757   4
  -1  15  -3 3075.17 122.003   9
  -1 -15  -3 3117.61 123.990  14
  -1  15  -3 3015.91 123.862  12
  -1 -15  -4 129.639 10.6760   6
  -1  15  -4 123.406 10.1471   1
  -1  15  -4 103.133 10.3710   4
  -1 -15  -4 129.341 10.6471   5
  -1 -15  -4 116.204 10.7239  14
  -1  15  -4 139.820 10.8983  12
  -1  15  -4 129.165 10.3650   8
  -1 -15  -4 116.870 9.25548  16
   1 -15   4 114.531 10.0293  15
   1  15   4 116.008 10.1227   9
  -1  15  -4 127.507 11.0817   3
  -1 -15  -4 122.747 10.2711  11
  -1 -15  -5 2095.39 88.2246  14
  -1  15  -5 2015.67 88.8200   3
  -1  15  -5 2010.52 88.4281   8
   1 -15   5 2030.79 87.9190  15
  -1 -15  -5 2061.80 88.4693   5
  -1  15  -5 2091.76 88.2963  12
  -1  15  -5 2056.45 87.5607   1
   1  15   5 2077.93 87.7844   9
  -1 -15  -5 2047.22 88.3481   6
  -1 -15  -5 2116.49 87.7730  11
  -1  15  -6-0.75490 7.96887   4
  -1  15  -6 1.45193 7.51762   8
   1  15   6 6.40716 7.31454   9
  -1 -15  -6 13.7741 8.25488   6
  -1  15  -6 9.32245 9.06445   3
  -1 -15  -6 4.79661 7.92794   5
  -1 -15  -6-5.91196 7.32447  11
   1 -15   6 3.26974 7.85753  15
  -1  15  -6 0.55522 7.00345   1
  -1 -15  -6 6.41119 8.15733  14
  -1  15  -6 8.43583 7.48823  12
  -1  15  -7 217.128 16.7300   8
  -1  15  -7 207.690 16.6252   3
  -1 -15  -7 238.657 15.9919  11
   1 -15   7 252.538 16.7906  15
  -1  15  -7 156.136 15.9477   4
  -1  15  -7 212.012 16.4244  12
  -1 -15  -7 256.198 16.9531  14
   1  15   7 241.906 15.7243   9
  -1  15  -8-2.72158 9.11185   8
  -1 -15  -8 10.7696 9.76475  14
  -1  15  -8-12.1882 10.7834   3
  -1 -15  -8 2.13493 8.50754  11
  -1  15  -8-8.28112 9.36737  12
   1 -15   8 5.70711 8.79221  15
  -1  15  -9 6.96839 10.3400   8
  -1  15  -9 7.49508 10.2844   3
   1 -15   9-3.58209 9.65736  15
  -1 -15  -9-4.18526 10.2969  14
  -1  15 -10 6.46735 11.3091   8
  -1 -15 -10 15.4026 11.2784  14
  -1  15 -10 1.98895 11.3567   3
   1 -15  10 8.74388 11.3601  15
  -1  15 -11-3.59419 12.9720   4
  -1 -15 -11 32.0405 12.5509  14
   1 -15  11 14.5860 12.0660  15
  -1  15 -11 14.9585 11.8101   8
  -1 -16  11-11.8269 10.7251  15
   1  16 -11-2.18522 10.5873   8
   1  16 -11-6.99367 12.8330   4
   1  16 -11-10.5974 11.8682   3
  -1 -16  11-1.00920 11.1752   7
   1  16 -11 8.50864 11.1074  12
   1  16 -10 41.5295 12.0497   8
   1  16 -10 52.8783 12.6413   3
   1 -16 -10 59.7850 12.1252   5
   1  16 -10 42.9534 11.6375  12
  -1 -16  10 41.2597 11.4114  15
   1  16  -9 403.211 23.7520  12
   1 -16  -9 382.949 22.9008  14
  -1  16   9 400.529 23.0892   9
   1  16  -9 388.772 23.3114   1
   1 -16  -9 405.231 23.8518   5
  -1 -16   9 363.293 23.4194  15
   1 -16  -9 370.391 23.4454   6
   1  16  -9 345.067 24.2312   3
   1  16  -9 376.265 23.9637   8
   1  16  -8 22.7554 9.35173   8
   1 -16  -8 32.8327 9.82946   6
  -1  16   8 43.2763 9.63198   9
   1 -16  -8 32.8504 9.02698  14
   1  16  -8 52.4386 11.4566   3
   1  16  -8 64.9288 10.7323  12
   1 -16  -8 52.2711 10.2149   5
   1  16  -8 44.2948 10.0950   1
  -1 -16   8 45.6312 9.91990  15
  -1  16   7 88.5452 11.1070   9
   1  16  -7 109.758 11.7851   8
   1 -16  -7 97.2677 11.1103  14
   1 -16  -7 121.964 12.0157   5
   1 -16  -7 95.2824 11.3954   6
  -1 -16   7 92.9110 11.1871  15
   1  16  -7 103.946 12.2800   3
   1  16  -7 109.292 11.2832   1
   1  16  -7 118.628 11.9410  12
   1  16  -7 92.6950 11.6972   4
  -1  16   6 378.480 21.6055   9
   1 -16  -6 407.701 21.3003  14
   1  16  -6 401.328 21.9819   8
  -1  16   6 406.804 20.8089   1
   1  16  -6 363.277 21.5721   1
  -1 -16   6 389.869 21.7393  15
   1  16  -6 363.486 21.8247  12
  -1 -16   6 393.410 21.4674  14
   1 -16  -6 381.348 21.7965   5
   1 -16  -6 371.205 21.8359   6
   1  16  -6 354.884 22.0297   3
   1  16  -5 601.571 31.0421  12
   1  16  -5 605.539 30.6930   8
  -1  16   5 615.231 30.7536   9
   1 -16  -5 636.939 30.7733   6
   1 -16  -5 625.684 30.6705   5
   1 -16  -5 649.328 29.1307  11
   1 -16  -5 659.096 30.4877  14
  -1 -16   5 630.860 30.7204  15
  -1 -16   5 628.180 30.4785  14
  -1  16   5 683.752 30.1776   1
   1  16  -5 582.320 30.9059   3
   1  16  -5 549.864 30.5290   4
   1  16  -5 658.499 31.0349   1
   1  16  -5 641.637 29.3499   9
   1  16  -4 414.141 22.5703   3
   1  16  -4 448.024 22.5478   8
   1  16  -4 449.022 22.8393   1
   1 -16  -4 463.643 22.7456  14
   1 -16  -4 435.081 22.6868   6
  -1  16   4 462.405 22.3531   1
  -1 -16   4 422.670 22.5177  15
   1 -16  -4 474.035 22.9687   5
  -1 -16   4 451.743 22.7891  14
   1  16  -4 445.140 21.7971   9
   1  16  -4 399.164 22.5380   4
   1  16  -4 418.519 23.0000  12
  -1  16   4 441.454 22.7003   9
  -1  16   3 2759.00 112.718   3
  -1 -16   3 2777.39 114.435  14
  -1  16   3 2847.11 114.250   1
  -1  16   3 2641.84 114.440   9
  -1 -16   3 2778.77 114.314  15
   1  16  -3 2755.94 114.776   1
   1 -16  -3 2705.27 114.440   5
   1  16  -3 2608.25 114.375   3
   1  16  -3 2696.17 113.875   9
   1  16  -3 2792.62 114.719  12
  -1 -16   3 2873.94 114.153   7
   1 -16  -3 2853.23 114.680   6
   1  16  -3 2501.87 113.933   4
   1 -16  -3 2904.23 114.533  14
  -1 -16   2 5397.88 218.290  14
  -1  16   2 5422.14 218.056   1
  -1  16   2 5279.05 218.126   9
  -1 -16   2 5364.41 217.308   7
   1  16  -2 5157.86 217.544   4
   1  16  -2 5042.67 217.748   3
   1 -16  -2 5754.84 218.507  14
   1  16  -2 5259.95 217.975   9
  -1  16   2 5273.03 216.863   3
   1  16  -2 5541.79 218.240  12
  -1 -16   2 5508.53 217.921  15
  -1 -16   2 5286.15 216.755   4
   1 -16  -2 5525.47 218.252   5
   1  16  -2 5307.54 218.357   1
  -1 -16   2 5130.71 216.632   8
  -1 -16   2 5255.52 216.137   6
   1 -16  -2 5401.07 216.957   3
  -1 -16   2 5641.73 218.629  10
  -1 -16   2 5285.72 216.151   5
   1 -16  -2 5507.84 218.267   6
  -1 -16   1 358.245 17.2086   8
   1 -16  -1 367.914 18.7871   6
   1  16  -1 377.930 19.2277   1
  -1  16   1 358.885 18.9684   1
   1  16  -1 362.741 17.8971  15
  -1 -16   1 376.903 19.4278  14
   1  16  -1 378.589 18.2686   3
   1 -16  -1 395.499 18.6147  10
  -1 -16   1 366.905 17.2444   4
   1  16  -1 375.882 18.6959  12
  -1 -16   1 381.521 17.7248   7
   1  16  -1 353.264 19.0863   9
  -1  16   1 371.735 18.2475   3
  -1 -16   1 364.594 17.4648   6
   1 -16  -1 354.763 18.7172   5
   1 -16  -1 373.224 18.1194   3
  -1 -16   1 391.013 19.6001  10
  -1 -16   1 374.151 17.6293   3
  -1  16   1 375.581 17.3930   4
  -1  16   1 368.714 18.9180   9
  -1 -16   1 385.840 17.5402   5
   1 -16  -1 388.322 19.4276  14
   1 -16   0 3947.09 155.429  15
   1 -16   0 3836.04 157.171  14
  -1  16   0 3727.51 155.265   8
  -1 -16   0 3934.07 157.208  10
   1  16   0 3780.67 155.613   5
   1 -16   0 3777.71 156.487   6
   1  16   0 3842.49 156.266  12
  -1 -16   0 3877.11 155.304   3
  -1 -16   0 3836.33 155.997   6
   1  16   0 3877.98 155.663   6
   1  16   0 3928.53 155.754  15
   1  16   0 3771.57 155.640   3
  -1  16   0 3759.71 157.049   1
  -1 -16   0 3818.03 156.002   5
   1 -16   0 3768.28 156.490   5
  -1  16   0 3659.59 156.878  12
  -1 -16   0 3574.48 156.318  16
   1 -16   0 3906.94 156.554  10
   1  16   0 3791.21 157.090   9
  -1  16   0 3855.99 155.980   4
  -1 -16   0 3995.86 157.436  14
   1  16   0 3736.70 156.739   1
  -1 -16   0 3860.95 155.154   7
   1 -16   0 3753.15 155.562   4
  -1  16   0 3779.49 156.540   9
  -1  16   0 3957.65 156.647   3
   1 -16   1 177.038 10.1684  16
   1 -16   1 193.325 10.7221   9
   1  16   1 197.461 11.5843   1
  -1  16  -1 167.732 10.4379   8
  -1  16  -1 177.743 12.0388   1
  -1 -16  -1 156.380 11.1260  16
   1 -16   1 187.573 12.4182  14
  -1 -16  -1 189.018 11.2515   5
   1 -16   1 192.239 11.2105   6
   1 -16   1 190.613 10.7258  15
   1  16   1 194.140 10.7982  12
  -1 -16  -1 203.946 11.4725   6
  -1  16  -1 194.676 11.6904   3
   1  16   1 218.101 12.6447   9
  -1  16  -1 180.912 11.0870   9
   1 -16   1 189.130 11.2208   5
  -1  16  -1 181.202 11.3204   4
   1  16   1 183.284 9.72139   3
  -1  16  -1 196.239 12.3182  12
   1 -16   1 178.110 10.1894   8
  -1 -16  -1 190.011 12.6479  14
  -1  16  -2 574.716 27.0135   8
   1  16   2 577.685 26.7885   1
  -1 -16  -2 574.462 27.9702  14
  -1  16  -2 570.412 26.4109   9
   1 -16   2 574.359 26.6195   6
   1 -16   2 568.335 26.7416  15
   1 -16   2 608.249 28.0535  14
   1 -16   2 582.015 26.6424   5
  -1 -16  -2 600.407 27.4455   6
  -1  16  -2 592.650 27.7565   3
  -1  16  -2 570.815 27.6804   1
  -1  16  -2 598.002 27.8973  12
   1  16   2 575.701 25.8472  12
  -1 -16  -2 571.040 27.3033   5
  -1  16  -2 560.184 27.3999   4
   1  16   2 587.563 27.9788   9
  -1  16  -3 945.204 43.6710   8
   1  16   3 1023.42 42.9087   1
   1 -16   3 962.070 43.4606  15
  -1  16  -3 937.362 44.1152   4
  -1 -16  -3 1033.65 44.3923  14
   1 -16   3 963.585 42.7254   5
  -1 -16  -3 969.063 43.9651   6
  -1  16  -3 1031.22 44.5312  12
   1 -16   3 947.286 42.6701   6
   1  16   3 961.517 43.9759   9
  -1  16  -3 1036.83 44.5724   3
  -1 -16  -3 1025.85 44.1768   5
  -1  16  -3 1006.33 42.4448   9
  -1 -16  -3 929.741 42.7592  16
  -1  16  -3 1019.16 44.2551   1
   1 -16   3 944.428 44.2116  14
  -1  16  -4 1517.04 66.2345   8
  -1  16  -4 1362.17 66.0862   4
  -1 -16  -4 1563.20 66.4715   5
  -1 -16  -4 1544.12 66.4226   6
  -1  16  -4 1570.14 66.8321   3
  -1  16  -4 1555.00 66.3799  12
  -1 -16  -4 1561.78 66.4223  14
   1 -16   4 1497.45 65.7845  15
   1  16   4 1546.28 66.1824   9
  -1  16  -4 1536.28 66.0068   1
   1 -16   5 7.07499 7.14631  15
  -1  16  -5 14.8342 7.18284   1
  -1  16  -5 12.9996 7.85013  12
  -1 -16  -5 19.0285 7.98956   6
  -1 -16  -5 6.04824 7.36444  14
  -1 -16  -5 20.2132 7.68876   5
  -1 -16  -5 17.9491 7.49543  11
  -1  16  -5 30.0465 8.73571   3
   1  16   5 14.9543 7.45491   9
  -1  16  -5 23.4628 7.44780   8
   1 -16   6-0.66735 7.76304  15
  -1  16  -6 7.57512 7.47987   1
  -1 -16  -6 14.8838 8.39235   6
  -1  16  -6-3.38269 8.07099  12
  -1  16  -6 5.93476 7.90614   8
   1  16   6 4.26502 7.39351   9
  -1 -16  -6 7.90317 8.54268  14
  -1 -16  -6 9.88340 8.38013   5
  -1  16  -6 17.0437 8.98763   4
  -1 -16  -6 2.42928 7.79561  11
  -1  16  -6-0.74165 8.51425   3
  -1  16  -7 266.266 18.6770   8
   1 -16   7 271.325 18.1851  15
  -1  16  -7 211.775 18.2823   3
  -1  16  -7 263.182 18.2470  12
  -1 -16  -7 316.395 19.0774  14
   1  16   7 333.512 18.1724   9
  -1  16  -7 179.737 17.2210   4
  -1 -16  -7 322.277 18.3445  11
  -1  16  -8 69.0106 11.8407   3
  -1 -16  -8 75.9838 11.0900  11
   1 -16   8 69.5451 11.3178  15
  -1  16  -8 85.8336 12.2699   8
  -1 -16  -8 93.1675 12.1160  14
  -1  16  -8 49.0112 11.6888   4
  -1  16  -8 70.1548 11.4507  12
   1 -16   9 35.4070 11.1975  15
  -1  16  -9 34.3724 11.2046   8
  -1  16  -9 36.5930 11.8096   3
  -1  16  -9 49.5119 10.9864  12
  -1 -16  -9 36.5392 11.0351  14
   1 -16  10 0.98438 11.1789  15
  -1  16 -10 3.06052 11.2662   3
  -1  16 -10 7.64492 10.7412   8
  -1 -16 -10 14.6533 11.4496  14
   1  17 -11 34.6587 13.3322   3
  -1 -17  11 76.9372 13.3080  15
   1  17 -11 62.8729 13.2447  12
  -1 -17  11 59.2780 13.6586   7
   1  17 -11 24.8724 13.7515   4
   1  17 -10 25.7002 11.0660   8
   1  17 -10 9.18196 11.5012   3
  -1 -17  10 6.52636 10.0992  15
   1 -17 -10 14.1122 10.9533   5
   1  17 -10 14.6914 10.9636  12
   1  17  -9 253.052 19.1882   8
  -1 -17   9 274.820 18.5608  15
   1 -17  -9 250.909 18.7233   6
   1  17  -9 198.181 18.6799   3
   1  17  -9 243.307 18.6714  12
   1 -17  -9 251.509 17.7816  14
   1  17  -9 220.026 17.4184   1
  -1  17   9 229.336 17.6767   9
   1 -17  -9 254.612 18.7009   5
  -1  17   8 26.4010 9.24669   9
   1  17  -8 10.3009 8.94123   8
  -1 -17   8 37.0898 9.89429  15
   1 -17  -8 46.5047 10.1176   5
   1  17  -8 25.5928 10.7984   3
   1  17  -8 27.2381 9.32224   1
   1  17  -8 41.2547 10.5593  12
   1 -17  -8 25.7094 9.98036   6
   1 -17  -8 39.2296 9.48348  14
  -1  17   7 27.0185 8.67907   9
   1  17  -7 27.8035 8.77901   8
   1  17  -7 28.3298 10.1806   4
  -1 -17   7 11.5337 8.61338  15
   1 -17  -7 22.0201 9.08542   5
   1  17  -7 33.8750 10.3098   3
   1 -17  -7 20.5114 8.82518  14
   1  17  -7 15.2229 8.39357   1
  -1 -17   7 39.5532 9.29212  14
   1 -17  -7 33.1172 9.21261   6
   1  17  -7 24.7997 9.73590  12
   1 -17  -6 323.554 18.7577   6
   1  17  -6 291.512 18.5918   1
   1  17  -6 300.770 18.8787   3
   1 -17  -6 301.516 18.0087  14
  -1 -17   6 289.156 18.3190  14
  -1  17   6 300.309 18.3610   9
   1 -17  -6 288.635 18.4405   5
  -1 -17   6 285.190 18.2967  15
   1  17  -6 283.100 18.3392   8
  -1  17   6 326.801 17.8754   1
   1  17  -6 265.336 18.5076  12
  -1  17   5 83.1282 10.1522   9
   1 -17  -5 77.4678 9.69135   6
   1  17  -5 84.5072 9.70856   8
   1  17  -5 83.5362 10.3862   3
  -1  17   5 91.9964 9.46209   1
  -1 -17   5 88.3555 10.0640  14
  -1 -17   5 88.0483 9.82096  15
   1 -17  -5 84.7966 8.35894  11
   1  17  -5 69.9584 10.1256  12
   1 -17  -5 88.1712 9.47461  14
   1  17  -5 91.8808 10.0789   1
   1  17  -5 78.1343 9.88145   4
   1  17  -5 95.0395 8.59982   9
   1 -17  -5 91.6180 10.2803   5
  -1  17   4 17.7736 6.19182   1
  -1  17   4 12.8003 6.89904   9
   1  17  -4 18.8815 7.22132   1
  -1 -17   4 27.7280 7.50232  14
   1 -17  -4 18.8410 7.21813  14
  -1 -17   4 13.7721 6.54000  15
   1  17  -4 24.3309 7.29526   3
   1 -17  -4 15.3862 6.70330   6
   1  17  -4 15.2730 7.04292  12
   1 -17  -4 19.8454 6.80313   5
  -1 -17   4 14.1345 6.23644   7
   1  17  -4 16.3947 6.40601   4
   1  17  -4 20.1499 6.18739   9
   1 -17  -3 863.910 38.3432   5
  -1  17   3 867.962 38.1009   1
   1 -17  -3 836.575 38.1382  14
   1  17  -3 760.343 37.6397   4
   1 -17  -3 855.032 38.2700   6
   1  17  -3 805.427 38.4267   1
   1  17  -3 765.765 37.7716   3
   1  17  -3 865.579 37.8234   9
   1  17  -3 801.974 38.1760  12
  -1 -17   3 850.174 38.0289  15
  -1 -17   3 857.742 37.7128   7
  -1  17   3 868.053 38.6603   9
  -1 -17   3 875.028 38.4734  14
  -1 -17   2 86.8976 6.78483   8
  -1  17   2 104.467 9.40900   1
  -1 -17   2 88.7017 7.79104   7
   1 -17  -2 86.7759 9.37358  14
   1 -17  -2 92.0754 8.77429   6
   1  17  -2 89.8217 8.55326   9
  -1 -17   2 95.2681 9.04955  10
  -1 -17   2 89.8171 8.44133  15
   1  17  -2 98.5881 8.60290  12
   1  17  -2 97.0517 8.37757   3
   1 -17  -2 94.6438 8.92562   5
   1  17  -2 95.6942 8.83996   1
  -1  17   2 94.2191 7.39533   3
   1  17  -2 90.1962 8.07666   4
  -1 -17   2 94.9831 9.59281  14
  -1  17   2 84.3353 8.96742   9
   1  17  -1 155.849 11.2675   9
  -1 -17   1 179.213 11.8912  10
  -1 -17   1 165.954 9.57279   6
   1 -17  -1 164.315 10.7445  10
  -1  17   1 153.741 9.14104   4
  -1 -17   1 164.053 9.74161   7
  -1 -17   1 146.378 9.48262   3
   1 -17  -1 164.398 10.8829   6
  -1  17   1 171.193 11.4248   1
   1 -17  -1 169.017 10.9678   5
   1  17  -1 176.365 11.7148   1
  -1 -17   1 175.807 12.2841  14
   1  17  -1 151.004 10.5895  12
  -1 -17   1 162.158 9.57442   5
  -1  17   1 168.367 10.2876   3
   1  17  -1 159.381 10.2736   3
   1 -17  -1 165.663 12.0308  14
  -1  17   1 156.587 10.8149   9
   1 -17   0 61.8629 8.46967  14
   1 -17   0 72.9971 6.22714   4
  -1 -17   0 72.3967 5.67413   7
   1 -17   0 75.1591 6.05069  15
  -1 -17   0 59.9715 6.40394   5
  -1  17   0 80.3248 8.52532   1
   1 -17   0 80.5575 7.68072  10
  -1  17   0 61.9989 6.21360   4
  -1 -17   0 62.6583 7.09758  16
   1 -17   0 71.1137 7.30266   6
  -1 -17   0 73.5639 8.93038  14
   1  17   0 69.9525 6.13916   3
  -1  17   0 54.9935 5.37731   8
   1 -17   0 65.1330 7.14286   5
  -1  17   0 57.2720 7.31843   9
   1  17   0 67.2238 6.15658   5
  -1 -17   0 76.8276 8.06891  10
  -1  17   0 61.8145 6.88001   3
  -1 -17   0 69.3710 6.66328   6
   1  17   0 60.2025 7.69894   1
   1  17   0 53.4908 6.70355  12
  -1  17   0 65.8778 7.64851  12
   1  17   0 58.2192 6.12930   6
   1  17   0 70.7700 8.09147   9
   1  17   1 263.038 14.9766   1
  -1  17  -1 289.336 16.1418   1
  -1  17  -1 269.796 14.1829   8
  -1 -17  -1 277.401 14.8885   6
  -1 -17  -1 289.047 14.9631   5
  -1  17  -1 251.476 14.6105   9
  -1  17  -1 299.802 15.4910   3
   1 -17   1 291.878 14.3909  15
   1 -17   1 253.065 14.6130   6
   1  17   1 282.665 14.3071  12
  -1  17  -1 261.666 15.4224  12
  -1 -17  -1 269.433 16.1164  14
   1 -17   1 305.635 16.0557  14
   1 -17   1 270.845 14.7933   5
  -1  17  -1 260.142 14.6912   4
  -1 -17  -1 256.698 14.6771  16
   1  17   1 288.599 15.9223   9
  -1  17  -2 646.199 31.4748   8
   1  17   2 704.858 31.6657   1
   1 -17   2 720.293 31.6366  15
  -1  17  -2 658.680 32.0859   4
   1 -17   2 703.182 32.7277  14
  -1 -17  -2 739.324 33.1984  14
  -1 -17  -2 648.790 31.4581  16
  -1 -17  -2 692.482 32.0234   5
  -1  17  -2 670.447 32.4733   1
  -1  17  -2 692.005 32.5271   3
   1  17   2 722.893 32.9775   9
  -1  17  -2 732.643 31.5124   9
  -1 -17  -2 706.792 32.0789   6
  -1  17  -2 699.846 32.6073  12
  -1  17  -3 348.471 19.9179   8
  -1 -17  -3 396.374 20.6441   6
  -1 -17  -3 393.432 20.9137  14
   1  17   3 418.060 19.5568   1
   1 -17   3 384.008 19.1514   5
  -1 -17  -3 354.056 19.1768  16
   1 -17   3 358.636 19.6644  15
  -1 -17  -3 376.896 20.4453   5
   1  17   3 411.056 20.8669   9
   1 -17   3 396.879 20.9645  14
  -1  17  -3 417.347 20.9693   3
  -1  17  -3 366.397 20.6599  12
   1 -17   3 377.128 19.0710   6
  -1  17  -3 356.632 20.3733   4
  -1  17  -3 390.583 20.6042   1
  -1  17  -3 410.150 19.1664   9
  -1  17  -4 144.272 12.1623   8
  -1  17  -4 141.280 12.2379  12
  -1  17  -4 126.951 12.6053   4
   1 -17   4 153.816 12.9188  14
  -1  17  -4 173.477 12.9295   3
  -1 -17  -4 169.109 13.2388  14
  -1 -17  -4 167.309 12.6843   5
  -1  17  -4 182.755 12.7337   1
  -1 -17  -4 152.606 12.5565   6
   1  17   4 171.010 12.7735   9
   1 -17   4 182.891 12.3283  15
  -1 -17  -5 53.5309 9.32217   6
  -1  17  -5 52.1798 8.89758   1
  -1 -17  -5 79.7335 10.2789  14
  -1  17  -5 44.7371 8.94611   8
  -1  17  -5 40.1148 9.20777   3
  -1 -17  -5 56.0344 9.09532   5
  -1 -17  -5 72.2017 9.34888  11
   1  17   5 55.4844 9.04890   9
   1 -17   5 67.0949 8.99714  15
  -1  17  -5 86.0109 10.3190  12
  -1  17  -6 291.068 19.6730   3
  -1  17  -6 303.830 18.9384   8
  -1  17  -6 271.128 17.9627   1
  -1  17  -6 226.749 18.4393   4
   1 -17   6 295.028 18.7397  15
  -1 -17  -6 294.034 19.1155   5
  -1 -17  -6 262.378 18.4501   6
  -1  17  -6 291.236 18.8521  12
  -1 -17  -6 306.070 18.2394  11
  -1 -17  -6 334.332 19.1700  14
   1  17   6 314.244 18.5555   9
  -1  17  -7 19.7390 9.35114  12
  -1  17  -7 12.7162 9.06601   8
  -1 -17  -7 26.4978 9.04448  11
  -1 -17  -7 20.6953 9.53678  14
   1 -17   7 23.5800 9.41206  15
  -1  17  -7 18.5485 10.5207   3
  -1  17  -7 24.7560 10.4432   4
   1  17   7 14.0917 8.44342   9
  -1  17  -8-0.80826 9.44760  12
  -1 -17  -8 3.68378 8.97941  11
  -1  17  -8-7.84651 10.1218   4
  -1  17  -8 11.2559 9.80643   8
  -1 -17  -8-9.58976 9.98913  14
  -1  17  -8-7.37576 10.2672   3
   1 -17   8-7.56686 9.01260  15
  -1 -17  -9 60.3845 12.0465  14
  -1  17  -9 51.0716 11.9123  12
   1 -17   9 57.9848 11.8464  15
  -1  17  -9 39.9996 11.6829   8
  -1  17  -9 35.5879 11.9507   3
  -1  17 -10 6.27610 11.2465   3
  -1  17 -10 9.95615 11.5279   8
  -1 -17 -10-10.1791 11.6441  14
   1 -17  10 5.97677 11.2173  15
  -1 -18  11 47.6356 12.6821  15
   1  18 -11 56.3548 13.8404   3
   1  18 -11 30.6538 12.8131  12
   1  18 -11 22.8540 14.3613   4
  -1 -18  11 39.2585 12.7780   7
   1  18 -10 91.7706 14.1614   8
   1  18 -10 92.1361 13.5886  12
  -1 -18  10 89.6481 13.1629   7
   1 -18 -10 81.7634 13.9276   5
  -1 -18  10 99.4124 13.9728  15
   1  18 -10 76.1280 13.7520   3
   1 -18 -10 103.441 14.4076   6
  -1  18   9 70.9593 11.6447   9
  -1 -18   9 75.3964 12.7057  15
   1  18  -9 71.9807 12.3674  12
   1  18  -9 66.7807 11.6294   1
   1  18  -9 58.8023 12.3385   3
   1 -18  -9 68.2740 11.7229  14
   1  18  -9 65.2121 12.1390   8
   1 -18  -9 58.4067 12.4083   6
   1 -18  -9 54.6653 11.7707   5
  -1  18   8 3.03924 8.92621   9
   1 -18  -8-6.60848 8.63581   6
   1  18  -8 11.6552 9.52886  12
  -1 -18   8-0.80679 9.13514  15
   1 -18  -8 3.29730 8.83587   5
   1  18  -8-5.43296 9.55678   3
   1  18  -8 3.04422 9.09829   1
   1  18  -8-0.87330 8.95235   8
  -1 -18   8-2.98421 9.40828  14
   1 -18  -8 9.05377 8.93611  14
   1 -18  -7 806.966 39.1275   6
   1  18  -7 793.759 39.3114   8
   1  18  -7 772.983 39.5270  12
  -1  18   7 855.237 39.2492   9
  -1 -18   7 822.609 39.2237  15
   1  18  -7 840.367 39.0792   1
   1 -18  -7 844.655 38.6020  14
   1 -18  -7 852.451 39.3837   5
   1  18  -7 751.436 39.4904   3
  -1 -18   7 823.374 38.9804  14
   1  18  -6-4.49429 8.27559   3
   1  18  -6 8.70384 8.24160   1
   1 -18  -6 9.66582 8.29961   6
   1 -18  -6 3.60903 7.80542  14
  -1 -18   6 13.5574 8.66786  14
   1 -18  -6-0.69004 7.86150   5
   1  18  -6 21.7652 8.41944   8
   1  18  -6 5.72547 8.86994  12
  -1  18   6 0.67415 7.76321   9
  -1  18   6 14.1679 7.51439   1
  -1 -18   6 13.4531 8.14497  15
   1  18  -5 296.036 18.1688   8
  -1  18   5 315.188 18.5461   9
   1  18  -5 287.422 18.5507   3
   1  18  -5 290.264 18.8601  12
   1 -18  -5 321.821 18.1679  14
   1 -18  -5 294.924 18.4126   5
  -1  18   5 320.691 17.8190   1
  -1 -18   5 284.202 18.3100  14
   1  18  -5 305.044 17.0457   9
   1 -18  -5 292.962 18.4327   6
  -1 -18   5 299.603 18.3003  15
   1  18  -5 331.923 18.8667   1
   1  18  -4-1.16657 6.90592   1
  -1 -18   4 6.73538 6.08844   7
  -1  18   4 4.54121 6.59869   1
  -1 -18   4-2.74429 6.44961  15
   1 -18  -4 5.14663 6.33349   6
   1 -18  -4 4.30858 7.18584  14
  -1 -18   4 11.2169 7.59976  14
   1 -18  -4 0.57367 6.75806   5
   1  18  -4 6.03013 5.78666   9
  -1  18   4 10.5190 6.52751   9
   1  18  -4 4.13397 6.88645  12
   1  18  -4-1.75109 6.37167   4
   1  18  -4 2.93829 7.06119   3
  -1 -18   3 273.869 16.3476  14
   1  18  -3 263.071 15.7914   3
  -1 -18   3 258.125 15.4519  15
   1 -18  -3 265.887 16.0890  14
   1  18  -3 260.492 15.5906   4
   1 -18  -3 254.798 15.5789   5
  -1  18   3 255.625 15.6707   1
  -1  18   3 248.781 15.9326   9
   1 -18  -3 312.309 16.2679   6
   1  18  -3 256.365 15.9817  12
  -1 -18   3 272.757 15.3205   7
   1  18  -3 268.369 16.2076   1
  -1 -18   3 280.724 16.6390  10
   1  18  -3 278.378 15.6714   9
   1 -18  -2 183.064 12.0142   5
   1  18  -2 188.745 11.8707   3
   1  18  -2 194.696 12.3281  12
   1 -18  -2 194.740 12.1359   6
  -1 -18   2 182.185 12.4604  14
  -1  18   2 170.614 10.6266   3
   1 -18  -2 190.706 13.0321  14
  -1  18   2 167.136 11.9272   1
  -1  18   2 155.143 12.0361   9
  -1 -18   2 173.545 10.9306   7
   1  18  -2 171.109 11.8382   9
   1  18  -2 158.717 11.1925   4
   1  18  -2 185.695 12.7208   1
  -1 -18   2 191.391 12.9839  10
   1 -18  -1 3277.53 136.682   5
   1 -18  -1 3549.62 136.533  10
  -1 -18   1 3351.45 137.198  10
  -1 -18   1 3243.03 137.171  14
  -1  18   1 3368.89 137.148   1
   1 -18  -1 3336.29 137.289  14
   1  18  -1 3138.03 136.451  12
  -1 -18   1 3270.60 135.408   7
  -1 -18   1 3293.76 135.421   6
   1  18  -1 3239.77 136.041   3
  -1 -18   1 3297.87 135.411   5
   1 -18  -1 3257.85 136.662   6
  -1  18   1 3311.70 136.897   9
   1  18  -1 3467.53 137.286   1
   1  18  -1 3212.41 136.952   9
  -1  18   1 3411.73 136.170   3
   1  18   0 275.476 15.0244   1
  -1 -18   0 270.419 15.6309  14
   1 -18   0 272.283 15.7745  14
  -1  18   0 249.054 14.3921   3
   1  18   0 269.211 13.4714   3
   1  18   0 249.849 14.0925  12
  -1 -18   0 247.600 13.7918   5
   1 -18   0 255.680 14.4926   6
   1 -18   0 278.132 14.7497  10
  -1  18   0 236.069 14.6473  12
   1 -18   0 264.603 14.5763   5
   1  18   0 265.519 15.5069   9
  -1  18   0 249.253 13.6991   4
  -1 -18   0 252.816 13.8233   6
   1 -18   0 256.348 13.1607  15
  -1  18   0 247.016 14.5404   9
  -1 -18   0 241.822 14.3533  16
  -1  18   0 240.652 15.0339   1
   1 -18   1 169.149 10.6382  15
  -1 -18  -1 185.004 11.3816   6
   1 -18   1 189.425 12.8540  14
  -1  18  -1 186.749 12.3476   1
   1 -18   1 178.961 11.3875   5
  -1  18  -1 166.521 11.7469   3
  -1 -18  -1 184.974 11.5768  16
  -1  18  -1 204.208 11.7322   9
  -1  18  -1 164.874 10.5286   8
   1  18   1 204.786 12.0923   1
   1 -18   1 190.049 11.5081   6
  -1 -18  -1 173.029 12.8672  14
   1 -18   1 171.113 12.0063  10
   1  18   1 194.908 13.0033   9
  -1  18  -1 153.248 11.1227   4
  -1  18  -1 183.677 12.4457  12
   1  18   1 191.127 11.1475  12
  -1 -18  -1 191.002 11.5090   5
   1  18   2 1.61191 6.13748   9
  -1 -18  -2 6.53018 5.76870   6
  -1  18  -2 2.11587 4.70429   8
  -1 -18  -2 4.01225 5.32519  16
   1  18   2 0.41967 5.58060   1
  -1 -18  -2 11.6529 6.11076   5
  -1  18  -2 9.58938 6.43484  12
  -1 -18  -2 10.3132 7.01252  14
  -1  18  -2 5.22165 6.32234   1
  -1  18  -2 3.37493 5.18847   4
  -1  18  -2 12.6427 5.19524   9
   1 -18   2 6.41060 6.42155  14
   1 -18   2 3.07507 5.12233   6
   1 -18   2 5.79248 5.18646   5
  -1  18  -2 6.69094 5.95789   3
   1 -18   2 5.22737 5.27280  15
  -1 -18  -3 38.8844 8.29122  14
   1  18   3 25.5165 7.07433   9
  -1  18  -3 19.2859 5.80073   8
  -1 -18  -3 20.7573 6.78361   6
   1 -18   3 23.6027 6.52198  15
  -1  18  -3 25.9577 7.19801   1
  -1  18  -3 25.9181 7.32724  12
   1  18   3 36.7000 6.51943   1
  -1  18  -3 24.0700 6.68062   4
  -1  18  -3 34.4336 6.91196   3
  -1 -18  -3 36.6229 7.14832   5
   1 -18   3 16.0876 7.99000  14
   1  18   4 24.5385 8.18023   9
   1 -18   4 21.7631 7.27809  15
   1 -18   4 14.9270 7.81538  14
  -1 -18  -4 26.3587 7.82670   5
  -1  18  -4 31.3900 8.37885   3
  -1 -18  -4 35.9471 8.92836  14
  -1 -18  -4 24.0175 7.56579   6
  -1  18  -4 18.6009 7.51962   1
  -1  18  -4 17.8222 7.37042   8
  -1  18  -4 31.0386 7.98876  12
  -1  18  -4 22.4568 7.74865   4
  -1  18  -5 1654.85 74.3602   8
  -1 -18  -5 1676.61 74.3972   6
  -1 -18  -5 1696.89 74.4530   5
  -1 -18  -5 1821.38 74.2658  11
   1 -18   5 1715.92 74.5893  14
  -1  18  -5 1660.92 74.7982   3
   1 -18   5 1638.47 73.7718  15
  -1  18  -5 1671.37 74.5356  12
  -1  18  -5 1694.81 74.0701   1
  -1 -18  -5 1772.57 74.5493  14
   1  18   5 1723.23 74.2414   9
  -1  18  -6 198.671 15.8129   8
  -1  18  -6 243.509 16.2262   1
   1 -18   6 217.099 15.7975  15
  -1 -18  -6 226.897 16.4736  14
   1  18   6 242.943 15.9775   9
  -1 -18  -6 214.937 16.3428   5
  -1 -18  -6 268.218 17.0354   6
  -1 -18  -6 231.897 16.0351  11
  -1  18  -6 189.778 16.0982  12
  -1  18  -6 219.802 17.0178   3
  -1  18  -6 153.286 15.5614   4
  -1  18  -7 414.077 25.5959   3
  -1  18  -7 510.771 26.3417   8
  -1 -18  -7 475.854 25.6533  14
   1 -18   7 467.085 25.4250  15
  -1  18  -7 455.217 25.5176  12
  -1 -18  -7 484.684 24.7684  11
   1  18   7 485.010 24.8959   9
  -1  18  -8 69.1824 12.2062   3
  -1 -18  -8 66.9327 12.1236  14
   1 -18   8 94.8338 12.4375  15
  -1  18  -8 40.0153 11.9764   4
  -1  18  -8 77.3381 12.2409   8
  -1  18  -8 61.8846 12.1871  12
   1 -18   9 82.9854 12.6257  15
  -1  18  -9 72.0513 14.2627   3
  -1  18  -9 93.3889 13.0639  12
  -1 -18  -9 94.5845 13.4383  14
  -1  18  -9 65.5240 13.2092   8
  -1 -18 -10-0.93747 11.0413  14
   1 -18  10-19.1381 11.7731  15
  -1  18 -10 7.50340 11.8348   3
  -1  18 -10 11.1859 11.6187   8
  -1 -19  11 105.606 15.0761   7
  -1 -19  11 91.4665 14.7310  15
   1  19 -11 81.1392 15.5478   3
   1  19 -11 109.164 15.0342  12
   1 -19 -10 23.7177 11.2305   6
  -1 -19  10 9.61721 11.2511  15
   1 -19 -10-0.98448 10.4992   5
   1  19 -10 7.45475 11.4948   3
   1  19 -10 9.62847 10.8830  12
  -1 -19  10 21.4714 10.8788   7
  -1 -19  10 16.5285 10.9568  14
   1  19  -9 109.493 14.3929  12
   1 -19  -9 98.9243 13.6268   5
   1 -19  -9 99.1877 13.1625  14
   1 -19  -9 93.6003 13.7140   6
  -1 -19   9 123.877 14.2187  14
   1  19  -9 111.965 14.1440   8
  -1  19   9 136.626 13.9751   9
   1  19  -9 102.010 13.7075   1
   1  19  -9 110.302 14.6008   3
  -1 -19   9 99.0602 13.7455  15
   1  19  -8 119.036 13.8897   8
   1 -19  -8 105.702 12.9357  14
   1 -19  -8 123.701 13.7829   6
  -1 -19   8 101.341 12.5680  15
   1 -19  -8 123.431 13.4059   5
   1  19  -8 98.3829 13.9571   3
  -1 -19   8 99.3045 12.9277  14
[truncated: 1,450,398 more chars]
